# Supplementary material for: N-[2-({[1-(4-Chloro­phen­yl)-1H-pyrazol-3-yl]­oxy}meth­yl)phen­yl]-N-meth­oxy­hydrazinecarboxamide
Source: Acta Crystallogr Sect E Struct Rep Online. 2012 Sep 12;68(Pt 10):o2916. doi: 10.1107/S1600536812038214 (PMC3470263; doi:10.1107/S1600536812038214)
Supplement: Supplementary file 1 [file e-68-o2916-sup1.cif]

##############################################################################
#                                                                            #
# This CIF contains the data in a paper accepted for publication in          #
# Acta Crystallographica Section E. It conforms to the requirements of       #
# Notes for Authors for Acta Crystallographica Section E, and has been       #
# peer reviewed under the auspices of the IUCr Commission on Journals.       #
#                                                                            #
# Full details of the Crystallographic Information File format               #
# are given in the paper "The Crystallographic Information File (CIF):       #
# a New Standard Archive File for Crystallography" by S. R. Hall, F. H.      #
# Allen and I. D. Brown [Acta Cryst. (1991), A47, 655-685].                  #
#                                                                            #
# The current version of the core CIF dictionary is obtainable from          #
# ftp://ftp.iucr.org/pub/cif_core.dic.                                       #
#                                                                            #
# Software is freely available for graphical display of the structure(s)     #
# in this CIF. For information consult the CIF software page                 #
# http://www.iucr.org/resources/cif/software.                                #
#                                                                            #
# This file may be used for bona fide research purposes within the           #
# scientific community so long as proper attribution is given to the journal # 
# article from which it was obtained.                                        #
#                                                                            #
##############################################################################
data_I
_audit_creation_method     SHELXL-97
_chemical_name_systematic
;
<i>N</i>-[2-({[1-(4-Chlorophenyl)-1<i>H</i>-pyrazol-3-yl]oxy}methyl)phenyl]-
<i>N</i>-methoxyhydrazinecarboxamide
;
_chemical_name_common     ?
_chemical_formula_moiety     'C18 H18 Cl N5 O3'
_chemical_formula_sum     'C18 H18 Cl N5 O3'
_chemical_formula_iupac     'C18 H18 Cl N5 O3'
_chemical_formula_weight     387.82
_chemical_melting_point     ?
_symmetry_cell_setting     monoclinic
_symmetry_space_group_name_H-M     'P 21/n'
_symmetry_space_group_name_Hall     '-P 2yn'
loop_
    _symmetry_equiv_pos_as_xyz
    'x, y, z'
    '-x+1/2, y+1/2, -z+1/2'
    '-x, -y, -z'
    'x-1/2, -y-1/2, z-1/2'
_cell_length_a     7.6830(4)
_cell_length_b     9.1597(4)
_cell_length_c     26.1083(12)
_cell_angle_alpha     90.00
_cell_angle_beta     91.683(4)
_cell_angle_gamma     90.00
_cell_volume     1836.55(15)
_cell_formula_units_Z     4
_cell_measurement_reflns_used     14322
_cell_measurement_theta_min     3.45
_cell_measurement_theta_max     27.97
_cell_measurement_temperature     293(2)
_exptl_crystal_description     plate
_exptl_crystal_colour     colourless
_exptl_crystal_size_max     0.3
_exptl_crystal_size_mid     0.2
_exptl_crystal_size_min     0.2
_exptl_crystal_density_diffrn     1.403
_exptl_crystal_density_meas     ?
_exptl_crystal_density_method     'not measured'
_exptl_crystal_F_000     808
_exptl_absorpt_coefficient_mu     0.238
_exptl_absorpt_correction_type     multi-scan
_exptl_absorpt_process_details     '(CrysAlis PRO; Oxford Diffraction, 2010)'
_exptl_absorpt_correction_T_min     0.832
_exptl_absorpt_correction_T_max     1.000
_exptl_special_details
;
<i>CrysAlis PRO</i>, Oxford Diffraction Ltd., Version 1.171.34.40 (release
27--08-2010 CrysAlis171. NET) (compiled Aug 27 2010,11:50:40) Empirical
absorption correction using spherical harmonics, implemented in SCALE3 ABSPACK
scaling algorithm.
;
_diffrn_ambient_temperature     293(2)
_diffrn_radiation_type     MoK\a
_diffrn_radiation_wavelength     0.71073
_diffrn_radiation_source     'fine-focus sealed tube'
_diffrn_radiation_monochromator     graphite
_diffrn_measurement_device_type     'Oxford Diffraction Xcalibur Sapphire3'
_diffrn_measurement_method     'omega scan'
_diffrn_detector_area_resol_mean     16.1049
_diffrn_reflns_number     27359
_diffrn_reflns_av_R_equivalents     0.0371
_diffrn_reflns_av_sigmaI/netI     0.0191
_diffrn_reflns_theta_min     3.46
_diffrn_reflns_theta_max     26.00
_diffrn_reflns_theta_full     26.00
_diffrn_measured_fraction_theta_max     0.998
_diffrn_measured_fraction_theta_full     0.998
_diffrn_reflns_limit_h_min     -9
_diffrn_reflns_limit_h_max     9
_diffrn_reflns_limit_k_min     -11
_diffrn_reflns_limit_k_max     11
_diffrn_reflns_limit_l_min     -32
_diffrn_reflns_limit_l_max     32
_diffrn_standards_number     0
_diffrn_standards_interval_count     0
_diffrn_standards_interval_time     0
_diffrn_standards_decay_%     .
_refine_special_details
;
Refinement of <i>F</i>^2^ against ALL reflections. The weighted <i>R</i>-factor
<i>wR</i> and goodness of fit <i>S</i> are based on <i>F</i>^2^, conventional
<i>R</i>-factors <i>R</i> are based on <i>F</i>, with <i>F</i> set to zero for
negative <i>F</i>^2^. The threshold expression of <i>F</i>^2^ >
\s(<i>F</i>^2^) is used only for calculating <i>R</i>-factors(gt) <i>etc</i>.
and is not relevant to the choice of reflections for refinement.
<i>R</i>-factors based on <i>F</i>^2^ are statistically about twice as large
as those based on <i>F</i>, and <i>R</i>- factors based on ALL data will be
even larger.
;
_reflns_number_total     3616
_reflns_number_gt     2922
_reflns_threshold_expression     I>2sigma(I)
_refine_ls_structure_factor_coef     Fsqd
_refine_ls_matrix_type     full
_refine_ls_R_factor_all     0.0620
_refine_ls_R_factor_gt     0.0479
_refine_ls_wR_factor_gt     0.1045
_refine_ls_wR_factor_ref     0.1115
_refine_ls_goodness_of_fit_ref     1.115
_refine_ls_restrained_S_all     1.115
_refine_ls_number_reflns     3616
_refine_ls_number_parameters     256
_refine_ls_number_restraints     0
_refine_ls_hydrogen_treatment     mixed
_refine_ls_weighting_scheme     calc
_refine_ls_weighting_details
         'calc w=1/[\s^2^(Fo^2^)+(0.0328P)^2^+1.1459P] where P=(Fo^2^+2Fc^2^)/3'
_atom_sites_solution_hydrogens     geom
_atom_sites_solution_primary     direct
_atom_sites_solution_secondary     difmap
_refine_ls_shift/su_max     0.000
_refine_ls_shift/su_mean     0.000
_refine_diff_density_max     0.207
_refine_diff_density_min     -0.225
_refine_ls_extinction_method     none
_refine_ls_extinction_coef     ?
loop_
    _atom_type_symbol
    _atom_type_description
    _atom_type_scat_dispersion_real
    _atom_type_scat_dispersion_imag
    _atom_type_scat_source
    'C' 'C' 0.0033 0.0016
                         'International Tables Vol C Tables 4.2.6.8 and 6.1.1.4'
    'H' 'H' 0.0000 0.0000
                         'International Tables Vol C Tables 4.2.6.8 and 6.1.1.4'
    'N' 'N' 0.0061 0.0033
                         'International Tables Vol C Tables 4.2.6.8 and 6.1.1.4'
    'O' 'O' 0.0106 0.0060
                         'International Tables Vol C Tables 4.2.6.8 and 6.1.1.4'
    'Cl' 'Cl' 0.1484 0.1585
                         'International Tables Vol C Tables 4.2.6.8 and 6.1.1.4'
_computing_data_collection     'CrysAlis PRO (Oxford Diffraction, 2010)'
_computing_cell_refinement     'CrysAlis PRO (Oxford Diffraction, 2010)'
_computing_data_reduction     'CrysAlis PRO (Oxford Diffraction, 2010)'
_computing_structure_solution     'SHELXS97 (Sheldrick, 2008)'
_computing_structure_refinement     'SHELXL97 (Sheldrick, 2008)'
_computing_molecular_graphics     'ORTEP-3 (Farrugia, 1997)'
_computing_publication_material     'PLATON (Spek, 2009)'
loop_
    _atom_site_type_symbol
    _atom_site_label
    _atom_site_fract_x
    _atom_site_fract_y
    _atom_site_fract_z
    _atom_site_U_iso_or_equiv
    _atom_site_adp_type
    _atom_site_calc_flag
    _atom_site_refinement_flags
    _atom_site_occupancy
    _atom_site_symmetry_multiplicity
    _atom_site_disorder_assembly
    _atom_site_disorder_group
    Cl Cl1 0.85943(10) 0.62565(8) 0.12909(3) 0.0738(2) Uani d . 1 1 . .
    C C1 0.2793(3) -0.0901(2) -0.06670(7) 0.0343(4) Uani d . 1 1 . .
    O O1 0.43612(17) -0.10159(17) -0.05818(5) 0.0413(4) Uani d . 1 1 . .
    N N2 0.2112(2) -0.0929(2) -0.11646(6) 0.0417(4) Uani d . 1 1 . .
    O O3 0.03330(18) -0.13060(17) -0.12029(6) 0.0459(4) Uani d . 1 1 . .
    C C4 -0.0602(3) -0.0201(4) -0.14807(11) 0.0706(8) Uani d . 1 1 . .
    H H4B -0.1812 -0.0459 -0.1506 0.106 Uiso calc R 1 1 . .
    H H4A -0.0148 -0.0116 -0.1818 0.106 Uiso calc R 1 1 . .
    H H4C -0.0474 0.0714 -0.1305 0.106 Uiso calc R 1 1 . .
    N N5 0.1626(2) -0.0688(2) -0.03072(6) 0.0394(4) Uani d . 1 1 . .
    N N6 0.2138(2) -0.0411(2) 0.02087(7) 0.0408(4) Uani d . 1 1 . .
    C C7 0.3083(3) -0.1280(2) -0.16026(8) 0.0404(5) Uani d . 1 1 . .
    C C8 0.2614(3) -0.2474(3) -0.19022(9) 0.0556(6) Uani d . 1 1 . .
    H H8 0.1703 -0.3074 -0.1806 0.067 Uiso calc R 1 1 . .
    C C9 0.3496(4) -0.2774(3) -0.23418(10) 0.0668(8) Uani d . 1 1 . .
    H H9 0.3177 -0.3571 -0.2544 0.080 Uiso calc R 1 1 . .
    C C10 0.4843(4) -0.1895(4) -0.24800(9) 0.0648(8) Uani d . 1 1 . .
    H H10 0.5456 -0.2110 -0.2772 0.078 Uiso calc R 1 1 . .
    C C11 0.5297(3) -0.0690(3) -0.21873(8) 0.0534(6) Uani d . 1 1 . .
    H H11 0.6205 -0.0094 -0.2289 0.064 Uiso calc R 1 1 . .
    C C12 0.4424(3) -0.0350(3) -0.17444(7) 0.0409(5) Uani d . 1 1 . .
    C C13 0.4906(3) 0.0949(3) -0.14239(8) 0.0453(5) Uani d . 1 1 . .
    H H131 0.3875 0.1335 -0.1266 0.054 Uiso calc R 1 1 . .
    H H132 0.5729 0.0662 -0.1154 0.054 Uiso calc R 1 1 . .
    O O13 0.5663(2) 0.2046(2) -0.17350(6) 0.0566(4) Uani d . 1 1 . .
    C C14 0.6187(3) 0.3245(3) -0.14708(9) 0.0480(6) Uani d . 1 1 . .
    N N15 0.6511(2) 0.3234(2) -0.09724(7) 0.0454(4) Uani d . 1 1 . .
    N N16 0.7001(2) 0.4639(2) -0.08603(7) 0.0464(5) Uani d . 1 1 . .
    C C17 0.6965(4) 0.5466(3) -0.12880(11) 0.0653(7) Uani d . 1 1 . .
    H H17 0.7243 0.6453 -0.1305 0.078 Uiso calc R 1 1 . .
    C C18 0.6457(4) 0.4619(3) -0.16864(11) 0.0636(7) Uani d . 1 1 . .
    H H18 0.6318 0.4889 -0.2029 0.076 Uiso calc R 1 1 . .
    C C19 0.7379(3) 0.5041(2) -0.03455(9) 0.0425(5) Uani d . 1 1 . .
    C C20 0.6784(3) 0.4182(2) 0.00479(9) 0.0425(5) Uani d . 1 1 . .
    H H20 0.6131 0.3349 -0.0027 0.051 Uiso calc R 1 1 . .
    C C21 0.7157(3) 0.4559(2) 0.05512(9) 0.0464(5) Uani d . 1 1 . .
    H H21 0.6777 0.3975 0.0817 0.056 Uiso calc R 1 1 . .
    C C22 0.8103(3) 0.5816(3) 0.06560(10) 0.0504(6) Uani d . 1 1 . .
    C C23 0.8675(3) 0.6674(3) 0.02681(11) 0.0584(7) Uani d . 1 1 . .
    H H23 0.9305 0.7517 0.0344 0.070 Uiso calc R 1 1 . .
    C C24 0.8325(3) 0.6298(3) -0.02355(11) 0.0548(6) Uani d . 1 1 . .
    H H24 0.8720 0.6882 -0.0499 0.066 Uiso calc R 1 1 . .
    H H61 0.305(3) 0.013(3) 0.0208(8) 0.045(7) Uiso d . 1 1 . .
    H H62 0.251(3) -0.123(3) 0.0344(10) 0.053(7) Uiso d . 1 1 . .
    H H51 0.053(3) -0.051(3) -0.0385(9) 0.051(7) Uiso d . 1 1 . .
loop_
    _atom_site_aniso_label
    _atom_site_aniso_U_11
    _atom_site_aniso_U_22
    _atom_site_aniso_U_33
    _atom_site_aniso_U_12
    _atom_site_aniso_U_13
    _atom_site_aniso_U_23
    Cl1 0.0739(5) 0.0668(5) 0.0798(5) -0.0013(4) -0.0113(4) -0.0195(4)
    C1 0.0345(11) 0.0338(10) 0.0345(10) -0.0024(8) 0.0004(8) 0.0022(8)
    O1 0.0298(7) 0.0558(9) 0.0381(8) 0.0005(7) -0.0013(6) 0.0025(7)
    N2 0.0273(8) 0.0621(12) 0.0357(9) -0.0054(8) -0.0017(7) -0.0022(8)
    O3 0.0298(7) 0.0595(10) 0.0481(9) -0.0076(7) -0.0048(6) 0.0012(7)
    C4 0.0473(15) 0.100(2) 0.0640(17) 0.0128(15) -0.0123(12) 0.0124(16)
    N5 0.0324(9) 0.0516(11) 0.0342(9) 0.0018(8) -0.0015(7) -0.0015(8)
    N6 0.0385(10) 0.0487(12) 0.0350(10) -0.0009(10) -0.0010(8) -0.0004(9)
    C7 0.0348(11) 0.0544(13) 0.0315(10) 0.0046(10) -0.0055(8) -0.0015(9)
    C8 0.0558(15) 0.0615(16) 0.0491(14) -0.0044(12) -0.0036(11) -0.0096(12)
    C9 0.0723(18) 0.0781(19) 0.0495(15) 0.0057(16) -0.0056(13) -0.0237(14)
    C10 0.0602(16) 0.097(2) 0.0370(13) 0.0140(16) 0.0012(11) -0.0177(14)
    C11 0.0413(12) 0.0837(19) 0.0352(11) 0.0048(12) -0.0002(9) -0.0012(12)
    C12 0.0325(10) 0.0583(13) 0.0315(10) 0.0065(10) -0.0032(8) -0.0008(10)
    C13 0.0417(12) 0.0565(14) 0.0379(11) -0.0034(10) 0.0058(9) 0.0032(10)
    O13 0.0651(11) 0.0650(11) 0.0401(9) -0.0129(9) 0.0058(8) 0.0076(8)
    C14 0.0415(12) 0.0543(14) 0.0486(13) 0.0016(10) 0.0084(10) 0.0117(11)
    N15 0.0462(11) 0.0394(10) 0.0509(11) -0.0045(8) 0.0033(8) 0.0064(8)
    N16 0.0448(11) 0.0346(10) 0.0603(12) 0.0004(8) 0.0084(9) 0.0097(9)
    C17 0.0774(19) 0.0471(15) 0.0722(18) -0.0012(13) 0.0139(15) 0.0197(14)
    C18 0.0702(17) 0.0653(17) 0.0558(16) 0.0017(14) 0.0075(13) 0.0215(14)
    C19 0.0344(11) 0.0321(11) 0.0612(14) 0.0038(9) 0.0066(10) 0.0039(10)
    C20 0.0354(11) 0.0301(10) 0.0623(14) 0.0002(9) 0.0062(10) -0.0001(10)
    C21 0.0397(12) 0.0377(12) 0.0622(15) 0.0043(10) 0.0054(10) 0.0019(11)
    C22 0.0400(12) 0.0404(12) 0.0708(16) 0.0064(10) 0.0005(11) -0.0076(12)
    C23 0.0481(14) 0.0370(13) 0.090(2) -0.0070(11) 0.0034(13) -0.0050(13)
    C24 0.0499(14) 0.0357(12) 0.0793(18) -0.0051(11) 0.0109(12) 0.0061(12)
_geom_special_details
;
All e.s.d.'s (except the e.s.d. in the dihedral angle between two l.s. planes)
are estimated using the full covariance matrix. The cell e.s.d.'s are taken
into account individually in the estimation of e.s.d.'s in distances, angles
and torsion angles; correlations between e.s.d.'s in cell parameters are only
used when they are defined by crystal symmetry. An approximate (isotropic)
treatment of cell e.s.d.'s is used for estimating e.s.d.'s involving l.s.
planes.
;
loop_
    _geom_bond_atom_site_label_1
    _geom_bond_atom_site_label_2
    _geom_bond_site_symmetry_2
    _geom_bond_distance
    _geom_bond_publ_flag
    Cl1 C22 . 1.737(3) ?
    C1 O1 . 1.223(2) ?
    C1 N5 . 1.332(3) ?
    C1 N2 . 1.387(2) ?
    N2 O3 . 1.411(2) ?
    N2 C7 . 1.420(3) ?
    O3 C4 . 1.427(3) ?
    C4 H4B . 0.9600 ?
    C4 H4A . 0.9600 ?
    C4 H4C . 0.9600 ?
    N5 N6 . 1.415(2) ?
    N5 H51 . 0.88(2) ?
    N6 H61 . 0.86(2) ?
    N6 H62 . 0.87(3) ?
    C7 C8 . 1.386(3) ?
    C7 C12 . 1.395(3) ?
    C8 C9 . 1.378(4) ?
    C8 H8 . 0.9300 ?
    C9 C10 . 1.368(4) ?
    C9 H9 . 0.9300 ?
    C10 C11 . 1.382(4) ?
    C10 H10 . 0.9300 ?
    C11 C12 . 1.389(3) ?
    C11 H11 . 0.9300 ?
    C12 C13 . 1.495(3) ?
    C13 O13 . 1.427(3) ?
    C13 H131 . 0.9700 ?
    C13 H132 . 0.9700 ?
    O13 C14 . 1.352(3) ?
    C14 N15 . 1.318(3) ?
    C14 C18 . 1.397(3) ?
    N15 N16 . 1.370(3) ?
    N16 C17 . 1.349(3) ?
    N16 C19 . 1.415(3) ?
    C17 C18 . 1.346(4) ?
    C17 H17 . 0.9300 ?
    C18 H18 . 0.9300 ?
    C19 C20 . 1.382(3) ?
    C19 C24 . 1.387(3) ?
    C20 C21 . 1.380(3) ?
    C20 H20 . 0.9300 ?
    C21 C22 . 1.385(3) ?
    C21 H21 . 0.9300 ?
    C22 C23 . 1.364(4) ?
    C23 C24 . 1.378(4) ?
    C23 H23 . 0.9300 ?
    C24 H24 . 0.9300 ?
loop_
    _geom_angle_atom_site_label_1
    _geom_angle_atom_site_label_2
    _geom_angle_atom_site_label_3
    _geom_angle_site_symmetry_1
    _geom_angle_site_symmetry_3
    _geom_angle
    _geom_angle_publ_flag
    O1 C1 N5 . . 124.34(18) ?
    O1 C1 N2 . . 120.78(18) ?
    N5 C1 N2 . . 114.83(17) ?
    C1 N2 O3 . . 114.16(16) ?
    C1 N2 C7 . . 124.46(16) ?
    O3 N2 C7 . . 114.70(15) ?
    N2 O3 C4 . . 109.54(17) ?
    O3 C4 H4B . . 109.5 ?
    O3 C4 H4A . . 109.5 ?
    H4B C4 H4A . . 109.5 ?
    O3 C4 H4C . . 109.5 ?
    H4B C4 H4C . . 109.5 ?
    H4A C4 H4C . . 109.5 ?
    C1 N5 N6 . . 121.57(17) ?
    C1 N5 H51 . . 121.9(15) ?
    N6 N5 H51 . . 115.1(15) ?
    N5 N6 H61 . . 107.8(15) ?
    N5 N6 H62 . . 108.1(16) ?
    H61 N6 H62 . . 104(2) ?
    C8 C7 C12 . . 120.9(2) ?
    C8 C7 N2 . . 120.0(2) ?
    C12 C7 N2 . . 119.00(19) ?
    C9 C8 C7 . . 120.1(2) ?
    C9 C8 H8 . . 120.0 ?
    C7 C8 H8 . . 120.0 ?
    C10 C9 C8 . . 119.8(3) ?
    C10 C9 H9 . . 120.1 ?
    C8 C9 H9 . . 120.1 ?
    C9 C10 C11 . . 120.4(2) ?
    C9 C10 H10 . . 119.8 ?
    C11 C10 H10 . . 119.8 ?
    C10 C11 C12 . . 121.2(2) ?
    C10 C11 H11 . . 119.4 ?
    C12 C11 H11 . . 119.4 ?
    C11 C12 C7 . . 117.6(2) ?
    C11 C12 C13 . . 121.8(2) ?
    C7 C12 C13 . . 120.64(18) ?
    O13 C13 C12 . . 109.90(17) ?
    O13 C13 H131 . . 109.7 ?
    C12 C13 H131 . . 109.7 ?
    O13 C13 H132 . . 109.7 ?
    C12 C13 H132 . . 109.7 ?
    H131 C13 H132 . . 108.2 ?
    C14 O13 C13 . . 113.70(17) ?
    N15 C14 O13 . . 122.9(2) ?
    N15 C14 C18 . . 112.3(2) ?
    O13 C14 C18 . . 124.9(2) ?
    C14 N15 N16 . . 104.28(18) ?
    C17 N16 N15 . . 110.6(2) ?
    C17 N16 C19 . . 129.7(2) ?
    N15 N16 C19 . . 119.64(17) ?
    C18 C17 N16 . . 108.3(2) ?
    C18 C17 H17 . . 125.8 ?
    N16 C17 H17 . . 125.8 ?
    C17 C18 C14 . . 104.5(2) ?
    C17 C18 H18 . . 127.7 ?
    C14 C18 H18 . . 127.7 ?
    C20 C19 C24 . . 120.1(2) ?
    C20 C19 N16 . . 119.6(2) ?
    C24 C19 N16 . . 120.3(2) ?
    C21 C20 C19 . . 120.1(2) ?
    C21 C20 H20 . . 120.0 ?
    C19 C20 H20 . . 120.0 ?
    C20 C21 C22 . . 119.3(2) ?
    C20 C21 H21 . . 120.4 ?
    C22 C21 H21 . . 120.4 ?
    C23 C22 C21 . . 120.7(2) ?
    C23 C22 Cl1 . . 120.6(2) ?
    C21 C22 Cl1 . . 118.7(2) ?
    C22 C23 C24 . . 120.4(2) ?
    C22 C23 H23 . . 119.8 ?
    C24 C23 H23 . . 119.8 ?
    C23 C24 C19 . . 119.4(2) ?
    C23 C24 H24 . . 120.3 ?
    C19 C24 H24 . . 120.3 ?
loop_
    _geom_torsion_atom_site_label_1
    _geom_torsion_atom_site_label_2
    _geom_torsion_atom_site_label_3
    _geom_torsion_atom_site_label_4
    _geom_torsion_site_symmetry_1
    _geom_torsion_site_symmetry_2
    _geom_torsion_site_symmetry_3
    _geom_torsion_site_symmetry_4
    _geom_torsion
    _geom_torsion_publ_flag
    O1 C1 N2 O3 . . . . 158.54(18) ?
    N5 C1 N2 O3 . . . . -23.9(3) ?
    O1 C1 N2 C7 . . . . 8.8(3) ?
    N5 C1 N2 C7 . . . . -173.6(2) ?
    C1 N2 O3 C4 . . . . 125.3(2) ?
    C7 N2 O3 C4 . . . . -81.9(2) ?
    O1 C1 N5 N6 . . . . 7.2(3) ?
    N2 C1 N5 N6 . . . . -170.22(19) ?
    C1 N2 C7 C8 . . . . 118.9(2) ?
    O3 N2 C7 C8 . . . . -30.7(3) ?
    C1 N2 C7 C12 . . . . -65.6(3) ?
    O3 N2 C7 C12 . . . . 144.89(18) ?
    C12 C7 C8 C9 . . . . 1.2(4) ?
    N2 C7 C8 C9 . . . . 176.6(2) ?
    C7 C8 C9 C10 . . . . 0.5(4) ?
    C8 C9 C10 C11 . . . . -1.5(4) ?
    C9 C10 C11 C12 . . . . 0.9(4) ?
    C10 C11 C12 C7 . . . . 0.6(3) ?
    C10 C11 C12 C13 . . . . 179.9(2) ?
    C8 C7 C12 C11 . . . . -1.7(3) ?
    N2 C7 C12 C11 . . . . -177.21(19) ?
    C8 C7 C12 C13 . . . . 179.1(2) ?
    N2 C7 C12 C13 . . . . 3.6(3) ?
    C11 C12 C13 O13 . . . . 27.3(3) ?
    C7 C12 C13 O13 . . . . -153.51(19) ?
    C12 C13 O13 C14 . . . . -178.05(18) ?
    C13 O13 C14 N15 . . . . 21.2(3) ?
    C13 O13 C14 C18 . . . . -159.2(2) ?
    O13 C14 N15 N16 . . . . 179.8(2) ?
    C18 C14 N15 N16 . . . . 0.1(3) ?
    C14 N15 N16 C17 . . . . 0.0(2) ?
    C14 N15 N16 C19 . . . . 177.28(18) ?
    N15 N16 C17 C18 . . . . -0.2(3) ?
    C19 N16 C17 C18 . . . . -177.1(2) ?
    N16 C17 C18 C14 . . . . 0.3(3) ?
    N15 C14 C18 C17 . . . . -0.2(3) ?
    O13 C14 C18 C17 . . . . -179.9(2) ?
    C17 N16 C19 C20 . . . . 157.9(2) ?
    N15 N16 C19 C20 . . . . -18.7(3) ?
    C17 N16 C19 C24 . . . . -21.4(3) ?
    N15 N16 C19 C24 . . . . 161.9(2) ?
    C24 C19 C20 C21 . . . . -1.2(3) ?
    N16 C19 C20 C21 . . . . 179.50(19) ?
    C19 C20 C21 C22 . . . . 1.2(3) ?
    C20 C21 C22 C23 . . . . -0.4(3) ?
    C20 C21 C22 Cl1 . . . . -178.87(16) ?
    C21 C22 C23 C24 . . . . -0.3(4) ?
    Cl1 C22 C23 C24 . . . . 178.14(19) ?
    C22 C23 C24 C19 . . . . 0.2(4) ?
    C20 C19 C24 C23 . . . . 0.5(3) ?
    N16 C19 C24 C23 . . . . 179.8(2) ?
loop_
    _geom_hbond_atom_site_label_D
    _geom_hbond_atom_site_label_H
    _geom_hbond_atom_site_label_A
    _geom_hbond_site_symmetry_A
    _geom_hbond_distance_DH
    _geom_hbond_distance_HA
    _geom_hbond_distance_DA
    _geom_hbond_angle_DHA
    _geom_hbond_publ_flag
    N5 H51 N6 3_555 0.88(2) 2.28(2) 3.080(3) 153(2) yes
    N6 H61 O1 3_655 0.86(2) 2.34(2) 3.120(3) 152(2) yes
    N6 H62 N15 3_655 0.87(3) 2.56(3) 3.408(3) 164(2) yes
_iucr_refine_instructions_details
;
TITL NRL08RE in P2(1)/n
CELL  0.71073   7.6830   9.1597  26.1083   90.000   91.683   90.000
ZERR     4.00   0.0004   0.0004   0.0012    0.000    0.004    0.000
LATT   1
SYMM  1/2 - X, 1/2 + Y, 1/2 - Z
SFAC  C    H    N    O    CL
UNIT  72   72   20   12   4
MERG   2
OMIT    -3.00  52.00
FMAP   2
PLAN   10
ACTA
BOND   $H
CONF
LIST   4
L.S.   3
WGHT    0.032800    1.145900
FVAR       4.22912
CL1   5    0.859427    0.625649    0.129093    11.00000    0.07395    0.06680 =
         0.07979   -0.01946   -0.01129   -0.00130
C1    1    0.279348   -0.090121   -0.066702    11.00000    0.03447    0.03380 =
         0.03447    0.00216    0.00040   -0.00244
O1    4    0.436119   -0.101590   -0.058177    11.00000    0.02981    0.05584 =
         0.03808    0.00254   -0.00133    0.00051
N2    3    0.211212   -0.092868   -0.116463    11.00000    0.02729    0.06209 =
         0.03570   -0.00220   -0.00168   -0.00541
O3    4    0.033301   -0.130601   -0.120295    11.00000    0.02979    0.05948 =
         0.04814    0.00123   -0.00482   -0.00756
C4    1   -0.060173   -0.020108   -0.148072    11.00000    0.04728    0.09970 =
         0.06399    0.01236   -0.01226    0.01280
AFIX  33
H4B   2   -0.181237   -0.045858   -0.150632    11.00000   -1.50000
H4A   2   -0.014801   -0.011563   -0.181811    11.00000   -1.50000
H4C   2   -0.047378    0.071445   -0.130464    11.00000   -1.50000
AFIX   0
N5    3    0.162609   -0.068807   -0.030719    11.00000    0.03237    0.05156 =
         0.03420   -0.00155   -0.00152    0.00177
N6    3    0.213781   -0.041059    0.020873    11.00000    0.03850    0.04872 =
         0.03505   -0.00044   -0.00103   -0.00091
C7    1    0.308253   -0.127992   -0.160264    11.00000    0.03484    0.05440 =
         0.03149   -0.00149   -0.00554    0.00465
C8    1    0.261412   -0.247450   -0.190221    11.00000    0.05580    0.06152 =
         0.04915   -0.00956   -0.00359   -0.00439
AFIX  43
H8    2    0.170322   -0.307449   -0.180624    11.00000   -1.20000
AFIX   0
C9    1    0.349613   -0.277394   -0.234184    11.00000    0.07232    0.07808 =
         0.04946   -0.02374   -0.00559    0.00572
AFIX  43
H9    2    0.317681   -0.357128   -0.254413    11.00000   -1.20000
AFIX   0
C10   1    0.484305   -0.189496   -0.247995    11.00000    0.06020    0.09713 =
         0.03695   -0.01765    0.00121    0.01404
AFIX  43
H10   2    0.545629   -0.210987   -0.277241    11.00000   -1.20000
AFIX   0
C11   1    0.529743   -0.068967   -0.218735    11.00000    0.04133    0.08367 =
         0.03516   -0.00120   -0.00019    0.00479
AFIX  43
H11   2    0.620509   -0.009417   -0.228884    11.00000   -1.20000
AFIX   0
C12   1    0.442419   -0.035047   -0.174442    11.00000    0.03254    0.05829 =
         0.03153   -0.00075   -0.00324    0.00649
C13   1    0.490556    0.094879   -0.142386    11.00000    0.04169    0.05654 =
         0.03785    0.00321    0.00580   -0.00341
AFIX  23
H131  2    0.387548    0.133481   -0.126577    11.00000   -1.20000
H132  2    0.572889    0.066186   -0.115359    11.00000   -1.20000
AFIX   0
O13   4    0.566292    0.204625   -0.173502    11.00000    0.06510    0.06499 =
         0.04008    0.00756    0.00576   -0.01292
C14   1    0.618698    0.324489   -0.147082    11.00000    0.04151    0.05431 =
         0.04863    0.01167    0.00843    0.00164
N15   3    0.651078    0.323409   -0.097240    11.00000    0.04619    0.03940 =
         0.05085    0.00635    0.00330   -0.00446
N16   3    0.700122    0.463919   -0.086029    11.00000    0.04484    0.03461 =
         0.06028    0.00972    0.00840    0.00035
C17   1    0.696472    0.546607   -0.128796    11.00000    0.07736    0.04715 =
         0.07215    0.01972    0.01387   -0.00125
AFIX  43
H17   2    0.724272    0.645277   -0.130468    11.00000   -1.20000
AFIX   0
C18   1    0.645720    0.461927   -0.168644    11.00000    0.07015    0.06527 =
         0.05581    0.02152    0.00752    0.00171
AFIX  43
H18   2    0.631770    0.488881   -0.202862    11.00000   -1.20000
AFIX   0
C19   1    0.737900    0.504121   -0.034546    11.00000    0.03443    0.03211 =
         0.06118    0.00386    0.00659    0.00375
C20   1    0.678369    0.418196    0.004794    11.00000    0.03543    0.03006 =
         0.06232   -0.00006    0.00618    0.00016
AFIX  43
H20   2    0.613124    0.334940   -0.002652    11.00000   -1.20000
AFIX   0
C21   1    0.715689    0.455869    0.055115    11.00000    0.03971    0.03767 =
         0.06216    0.00187    0.00536    0.00430
AFIX  43
H21   2    0.677704    0.397456    0.081695    11.00000   -1.20000
AFIX   0
C22   1    0.810338    0.581632    0.065597    11.00000    0.04002    0.04041 =
         0.07083   -0.00759    0.00053    0.00638
C23   1    0.867516    0.667371    0.026810    11.00000    0.04809    0.03696 =
         0.09009   -0.00504    0.00343   -0.00696
AFIX  43
H23   2    0.930526    0.751711    0.034411    11.00000   -1.20000
AFIX   0
C24   1    0.832515    0.629819   -0.023554    11.00000    0.04988    0.03567 =
         0.07930    0.00612    0.01092   -0.00506
AFIX  43
H24   2    0.871975    0.688225   -0.049938    11.00000   -1.20000
AFIX   0
H61   2    0.304666    0.012940    0.020796    11.00000    0.04521
H62   2    0.251314   -0.122894    0.034432    11.00000    0.05336
H51   2    0.052961   -0.050688   -0.038455    11.00000    0.05137
HKLF    4
END
;
data_global
_journal_date_recd_electronic     2012-09-03
_journal_date_accepted     2012-09-06
_journal_name_full     'Acta Crystallographica, Section E'
_journal_year     2012
_journal_volume     68
_journal_issue     10
_journal_page_first     o2916
_journal_page_last     o2916
_journal_paper_category     QO
_journal_paper_doi     10.1107/S1600536812038214
_journal_coeditor_code     GK2517
_publ_contact_author_name     'Rajnikant'
_publ_contact_author_address
;
Post-Graduate Department of Physics & Electronics,
University of Jammu,
Jammu Tawi 180 006,
India
;
_publ_contact_author_email     'rkvk.paper11@gmail.com'
_publ_contact_author_fax     '+911912432051'
_publ_contact_author_phone     '+919419194375'
_publ_section_title
;\
<i>N</i>-[2-({[1-(4-Chlorophenyl)-1<i>H</i>-pyrazol-3-yl]oxy}methyl)phenyl]-\
<i>N</i>-methoxyhydrazinecarboxamide
;
loop_
    _publ_author_name
    _publ_author_footnote
    _publ_author_address
    'Rajni Kant' .
;
X-ray Crystallography Laboratory,
Post-Graduate Department of Physics & Electronics,
University of Jammu, Jammu Tawi 180 006, India
;
    'Gupta, Vivek K.' .
;
X-ray Crystallography Laboratory,
Post-Graduate Department of Physics & Electronics,
University of Jammu, Jammu Tawi 180 006, India
;
    'Kapoor, Kamini' .
;
X-ray Crystallography Laboratory,
Post-Graduate Department of Physics & Electronics,
University of Jammu, Jammu Tawi 180 006, India
;
    'Shripanavar, Chetan S.' .
;
National Research Centre for Grapes, Pune 412 307, India
;
    'Kaushik Banerjee' .
;
National Research Centre for Grapes, Pune 412 307, India
;
