# Supplementary material for: N-[2-({[1-(4-Chloro­phen­yl)-1H-pyrazol-3-yl]­oxy}meth­yl)phen­yl]-N-meth­oxy­hydrazinecarboxamide
Source: Acta Crystallogr Sect E Struct Rep Online. 2012 Sep 12;68(Pt 10):o2916. doi: 10.1107/S1600536812038214 (PMC3470263; doi:10.1107/S1600536812038214)
Supplement: Supplementary file 2 [file e-68-o2916-Isup2.hkl]

#
# h,k,l, Fc-squared, Fo-squared, sigma(Fo-squared) and status flag
#
data_I
_shelx_title ' NRL08RE in P2(1)/n'
_shelx_refln_list_code          4
_shelx_F_calc_maximum      237.43
_exptl_crystal_F_000       808.00
_reflns_d_resolution_high  0.8107
 
loop_
 _symmetry_equiv_pos_as_xyz
 'x, y, z'
 '-x+1/2, y+1/2, -z+1/2'
 '-x, -y, -z'
 'x-1/2, -y-1/2, z-1/2'
 
_cell_length_a     7.6830
_cell_length_b     9.1597
_cell_length_c    26.1083
_cell_angle_alpha  90.000
_cell_angle_beta   91.683
_cell_angle_gamma  90.000
 
_shelx_F_squared_multiplier     1.000
 
loop_
 _refln_index_h
 _refln_index_k
 _refln_index_l
 _refln_F_squared_calc
 _refln_F_squared_meas
 _refln_F_squared_sigma
 _refln_observed_status
   2   0   0     7187.08     6644.24     20.66 o
   4   0   0        6.37       10.57      1.67 o
   6   0   0      564.15      542.56      9.79 o
   8   0   0      121.80      111.60      9.91 o
   1   1   0      627.58      692.04     10.27 o
   2   1   0    22478.14    22610.03    132.93 o
   3   1   0     3246.45     3430.84     17.37 o
   4   1   0      441.57      481.36      7.19 o
   5   1   0      859.53      900.41      7.39 o
   6   1   0      178.38      187.53      5.23 o
   7   1   0      118.70      122.33      4.18 o
   8   1   0        2.25       14.55      3.21 o
   9   1   0       26.05       22.75      5.35 o
   0   2   0    14382.59    15830.57     28.17 o
   1   2   0    13773.21    14412.26     94.15 o
   2   2   0     3101.10     3142.37     20.64 o
   3   2   0      202.25      177.27      2.86 o
   4   2   0     1098.58     1273.21     13.33 o
   5   2   0       84.35       88.23      2.86 o
   6   2   0        0.16        9.01      2.88 o
   7   2   0      124.21      117.07      4.38 o
   8   2   0      174.70      182.54      8.05 o
   9   2   0        2.78        3.66      5.67 o
   1   3   0     3202.71     3341.81     28.61 o
   2   3   0     1102.40     1139.30      6.42 o
   3   3   0     2171.53     2204.14     11.33 o
   4   3   0      329.76      431.43      6.37 o
   5   3   0      297.43      348.55      5.94 o
   6   3   0       17.87       56.79      5.79 o
   7   3   0       42.21       42.51      4.13 o
   8   3   0       25.17       26.98      4.17 o
   9   3   0        7.94       17.05      4.38 o
   0   4   0     3214.08     3192.26     25.20 o
   1   4   0      989.54      989.65      9.69 o
   2   4   0      170.19      169.12      2.98 o
   3   4   0      144.60      167.60     11.91 o
   4   4   0      588.51      592.87      6.05 o
   5   4   0       53.02       63.94      3.38 o
   6   4   0      510.92      505.65      9.66 o
   7   4   0        5.33        8.93      5.36 o
   8   4   0        1.05        8.10      4.22 o
   1   5   0      609.86      697.79      5.58 o
   2   5   0      603.58      546.46      8.20 o
   3   5   0      757.61      775.55      6.67 o
   4   5   0      319.61      336.79      5.23 o
   5   5   0       10.37       22.33      2.65 o
   6   5   0      308.89      294.64      6.57 o
   7   5   0        0.01        3.24      3.49 o
   8   5   0       22.09       21.30      3.95 o
   0   6   0      223.63      232.53      5.12 o
   1   6   0     1457.31     1532.67     10.37 o
   2   6   0       92.11       80.89      2.76 o
   3   6   0       34.74       33.76      2.31 o
   4   6   0      239.24      266.41      5.64 o
   5   6   0      212.26      199.29      5.55 o
   6   6   0       30.77       33.01      3.13 o
   7   6   0       25.90       27.21      3.66 o
   8   6   0       66.22       62.60      4.87 o
   1   7   0        2.83       16.24      3.12 o
   2   7   0        3.41       17.59      3.55 o
   3   7   0     1235.40     1264.76     21.15 o
   4   7   0       77.02       77.94      3.86 o
   5   7   0        2.72       14.22      3.14 o
   6   7   0        3.28        1.46      3.56 o
   7   7   0       46.14       40.51      6.50 o
   0   8   0        0.37       -1.00      3.59 o
   1   8   0      115.15      124.02      4.22 o
   2   8   0        0.89       10.41      2.54 o
   3   8   0        4.61        0.44      2.29 o
   4   8   0        8.61        6.35      2.86 o
   5   8   0       11.14        8.98      3.06 o
   6   8   0       13.50       14.31      4.27 o
   1   9   0      121.27      116.11      4.58 o
   2   9   0       12.63       11.12      2.61 o
   3   9   0      194.40      188.38      5.91 o
   4   9   0       11.94        9.44      2.94 o
   5   9   0       13.24       23.73      4.48 o
   0  10   0        0.29       -1.94      3.86 o
   1  10   0       26.04       19.98      3.38 o
   2  10   0       23.61       21.93      3.54 o
   3  10   0       34.82       33.91      4.09 o
   4  10   0        8.03        7.24      3.53 o
   1  11   0        0.91       -5.08      3.68 o
   2  11   0       13.16       20.91      4.18 o
  -9   0   1       19.98       12.86      4.88 o
  -7   0   1      130.14      137.11      7.86 o
  -5   0   1       25.39       20.16      2.70 o
  -3   0   1       47.51       43.84      1.99 o
   3   0   1     1344.24     1423.68     10.72 o
   5   0   1       20.08        8.51      2.49 o
   7   0   1      636.51      562.10     19.45 o
   9   0   1        2.18        7.79      4.71 o
  -9   1   1        7.26        8.03      4.42 o
  -8   1   1       63.93       71.00      4.73 o
  -7   1   1       10.38       17.13      2.82 o
  -6   1   1      284.92      270.60      5.47 o
  -5   1   1      206.56      218.57      4.14 o
  -4   1   1      440.76      584.00      9.00 o
  -3   1   1      294.00      294.08      3.29 o
  -2   1   1    25077.79    25072.92    133.87 o
  -1   1   1     1544.06     1654.00     10.42 o
   1   1   1     3107.74     3260.28     16.94 o
   2   1   1      106.92      155.52     12.83 o
   3   1   1      674.57      664.71      9.20 o
   4   1   1     2386.34     2283.96     11.09 o
   5   1   1     1154.58     1265.35     10.44 o
   6   1   1      118.24      131.48      4.15 o
   7   1   1       69.24       77.03      3.58 o
   8   1   1       60.19       60.28      3.92 o
   9   1   1       10.68        6.67      4.52 o
  -9   2   1        2.35        2.10      4.33 o
  -8   2   1      112.07      122.00      7.26 o
  -7   2   1       30.44       31.64      3.36 o
  -6   2   1        5.29        5.30      2.55 o
  -5   2   1      101.41      111.67      3.28 o
  -4   2   1     4020.60     3993.45     16.44 o
  -3   2   1      183.14      202.87      2.71 o
  -2   2   1    10253.43    10075.89     45.77 o
  -1   2   1     1068.69     1079.27     10.15 o
   0   2   1    17297.06    19395.66    114.75 o
   1   2   1     1841.66     1984.91     19.45 o
   2   2   1    10626.16    10607.10     44.52 o
   3   2   1      388.48      347.88      3.91 o
   4   2   1     1717.67     1789.27      9.69 o
   5   2   1       30.41       37.29      2.78 o
   6   2   1      275.14      256.14      5.76 o
   7   2   1       10.04       11.31      2.44 o
   8   2   1      187.12      172.17      6.20 o
   9   2   1       35.12       39.40      7.26 o
  -9   3   1        2.82        4.25      3.63 o
  -8   3   1        8.86       14.56      3.90 o
  -7   3   1      172.49      151.09      6.09 o
  -6   3   1      859.29      858.19     10.03 o
  -5   3   1      615.26      632.51      7.12 o
  -4   3   1      776.07      761.27      6.67 o
  -3   3   1       21.02       61.04      7.51 o
  -2   3   1        0.47        1.44      1.27 o
  -1   3   1     1162.25     1126.47      8.48 o
   0   3   1      721.33      714.54      4.78 o
   1   3   1     3776.23     4064.01     29.13 o
   2   3   1       63.22       69.66      4.86 o
   3   3   1      720.65      696.88     17.59 o
   4   3   1     3725.72     3769.78     17.69 o
   5   3   1      104.52      127.30      5.90 o
   6   3   1       13.65       22.73      4.12 o
   7   3   1        9.35       11.87      3.20 o
   8   3   1       30.55       43.88      5.07 o
   9   3   1       88.09       70.06      5.03 o
  -8   4   1      134.90      129.54      5.96 o
  -7   4   1        2.48       10.75      7.78 o
  -6   4   1      110.90      112.43      4.59 o
  -5   4   1       71.09       95.07      4.89 o
  -4   4   1      962.77      964.83      8.22 o
  -3   4   1     1750.66     1731.97     14.07 o
  -2   4   1       25.75       23.62      1.67 o
  -1   4   1      563.92      560.16      4.81 o
   0   4   1      729.92      802.14      9.82 o
   1   4   1     3581.25     3623.73     20.12 o
   2   4   1       29.50       27.20      1.80 o
   3   4   1      193.73      211.31      3.20 o
   4   4   1      787.36      777.68      6.87 o
   5   4   1       16.28       19.10      2.33 o
   6   4   1      471.56      486.92     10.36 o
   7   4   1      215.91      191.33      6.36 o
   8   4   1       38.70       44.35      4.12 o
  -8   5   1        9.72       12.87      4.08 o
  -7   5   1       32.05       30.42      3.79 o
  -6   5   1      125.71      120.65      5.13 o
  -5   5   1      146.27      172.36      4.80 o
  -4   5   1      208.95      218.48      4.53 o
  -3   5   1      484.30      480.58      5.31 o
  -2   5   1        7.25        6.27      1.22 o
  -1   5   1     1593.27     1584.13     13.90 o
   0   5   1     1125.54     1217.44      9.66 o
   1   5   1     2494.23     2702.82     21.45 o
   2   5   1      161.06      180.48      4.27 o
   3   5   1        3.09       22.72      5.38 o
   4   5   1      279.45      279.41      4.86 o
   5   5   1       80.80       91.10      3.43 o
   6   5   1        4.09       17.34      3.16 o
   7   5   1        9.14       26.18      3.82 o
   8   5   1       36.01       29.32      4.36 o
  -8   6   1       48.11       52.60      5.84 o
  -7   6   1       17.72       28.75      3.63 o
  -6   6   1       47.09       44.88      3.70 o
  -5   6   1        6.38        8.00      2.62 o
  -4   6   1       75.46       73.51      3.60 o
  -3   6   1       58.50       60.99      3.06 o
  -2   6   1       21.65       25.88      1.80 o
  -1   6   1     1079.62     1160.17      8.97 o
   0   6   1      350.51      350.65      4.58 o
   1   6   1      360.39      440.15      6.89 o
   2   6   1      141.43      146.87      3.94 o
   3   6   1      267.50      249.42      4.57 o
   4   6   1      342.23      347.97      6.62 o
   5   6   1        0.02        4.00      2.28 o
   6   6   1       91.74       94.02      4.25 o
   7   6   1        1.78        7.01      3.18 o
   8   6   1       59.43       57.85      5.09 o
  -7   7   1        8.14        4.14      3.63 o
  -6   7   1        0.94        1.25      3.80 o
  -5   7   1      278.49      279.39      6.86 o
  -4   7   1        6.17        8.54      2.29 o
  -3   7   1      397.04      440.05      7.77 o
  -2   7   1      380.40      394.63      7.15 o
  -1   7   1      366.86      358.11      5.36 o
   0   7   1      382.94      389.96      5.65 o
   1   7   1       21.14       18.30      1.76 o
   2   7   1       61.58       67.63      2.88 o
   3   7   1      403.76      444.78      8.37 o
   4   7   1       44.03       47.98      3.33 o
   5   7   1        9.80       10.80      3.63 o
   6   7   1       19.35       10.47      3.19 o
   7   7   1        0.61        0.76      3.76 o
  -6   8   1        9.91       10.40      4.44 o
  -5   8   1        3.83        5.33      3.13 o
  -4   8   1       24.19       23.41      3.42 o
  -3   8   1      147.49      141.06      4.62 o
  -2   8   1      339.65      330.06      6.12 o
  -1   8   1       22.38       35.89      2.88 o
   0   8   1       79.39       60.75      4.07 o
   1   8   1      672.71      668.56      9.56 o
   2   8   1        0.05       -3.30      2.20 o
   3   8   1        1.10       -0.07      2.36 o
   4   8   1       33.70       31.92      3.49 o
   5   8   1       12.64       11.88      2.91 o
   6   8   1        0.52        7.04      3.40 o
  -5   9   1       55.50       74.25      6.85 o
  -4   9   1        0.74        1.99      2.90 o
  -3   9   1        0.56       16.94      3.29 o
  -2   9   1        0.02        1.84      2.83 o
  -1   9   1      115.91      100.11      4.37 o
   0   9   1       75.53       61.02      3.77 o
   1   9   1       14.76       21.25      3.24 o
   2   9   1       24.62       23.39      2.87 o
   3   9   1       83.41       85.92      4.09 o
   4   9   1        1.24        0.42      2.74 o
   5   9   1       23.37       30.07      4.20 o
  -4  10   1        0.86       -1.73      3.70 o
  -3  10   1        0.56        6.13      3.31 o
  -2  10   1        1.95        0.50      3.01 o
  -1  10   1       38.52       34.93      3.50 o
   0  10   1        3.09       -2.03      2.88 o
   1  10   1        9.31        9.16      3.28 o
   2  10   1       22.99       18.34      3.73 o
   3  10   1        4.80        6.43      3.36 o
   4  10   1        1.50        0.96      3.66 o
  -2  11   1        1.63        7.80      3.78 o
  -1  11   1        1.42       -0.73      4.39 o
   0  11   1        1.21       -0.36      3.23 o
   1  11   1        0.84       -5.66      3.77 o
   2  11   1        0.00       -0.41      4.16 o
  -8   0   2      324.43      290.15     18.42 o
  -6   0   2      372.77      367.59      9.54 o
  -4   0   2     1029.80      917.40      8.54 o
  -2   0   2    56370.84    54288.25    562.81 o
   2   0   2      125.85      124.86      2.67 o
   4   0   2     1708.10     1704.70     16.43 o
   6   0   2      194.97      190.29      6.23 o
   8   0   2        8.80       11.34      4.95 o
  -9   1   2       11.17       13.41      4.81 o
  -8   1   2      113.26      102.02      6.54 o
  -7   1   2      179.76      169.00      4.93 o
  -6   1   2       84.18       88.72      4.11 o
  -5   1   2      131.59      123.10      3.21 o
  -4   1   2     3157.57     3152.61     15.80 o
  -3   1   2       93.40       59.95      1.69 o
  -2   1   2     1082.08     1038.11     10.78 o
  -1   1   2     1044.48     1081.61     13.48 o
   1   1   2     8927.09     9470.88     62.30 o
   2   1   2      162.19      148.82      3.15 o
   3   1   2      717.88      727.04      5.37 o
   4   1   2     2025.24     2106.16     14.01 o
   5   1   2     1852.55     1949.16     14.55 o
   6   1   2       84.13       76.64      5.08 o
   7   1   2       24.50       30.55      4.22 o
   8   1   2       88.69       92.49      5.25 o
   9   1   2        0.11        0.69      3.70 o
  -9   2   2       32.35       27.95      5.82 o
  -8   2   2        0.05        5.34      3.68 o
  -7   2   2      120.91      124.44      4.39 o
  -6   2   2        8.29       13.26      2.77 o
  -5   2   2       96.43      103.20      3.39 o
  -4   2   2     4183.40     4335.55     31.02 o
  -3   2   2       52.40       65.11      1.98 o
  -2   2   2     2931.88     2926.14     17.88 o
  -1   2   2    10067.99    10297.39     56.82 o
   0   2   2    10732.34    11325.81     47.40 o
   1   2   2        4.92        5.19      0.96 o
   2   2   2     6746.86     7012.50     29.30 o
   3   2   2      189.96      196.90      2.40 o
   4   2   2      234.45      319.94      9.57 o
   5   2   2      117.96      123.79      3.22 o
   6   2   2        6.37       12.58      2.65 o
   7   2   2       52.82       56.13      3.32 o
   8   2   2       10.73       15.02      2.98 o
   9   2   2        0.53        0.71      4.09 o
  -9   3   2        3.32       -0.32      3.85 o
  -8   3   2      146.40      145.29      7.21 o
  -7   3   2        1.73        6.70      3.08 o
  -6   3   2      617.92      630.52     14.51 o
  -5   3   2      346.69      342.08      5.29 o
  -4   3   2      358.55      365.84      5.17 o
  -3   3   2      795.03      827.29      8.70 o
  -2   3   2      273.33      272.28      5.05 o
  -1   3   2        3.61        3.32      0.85 o
   0   3   2     1342.79     1513.49      7.99 o
   1   3   2      348.26      352.06      3.99 o
   2   3   2     1201.48     1127.94     11.28 o
   3   3   2     1052.14     1118.20     14.58 o
   4   3   2      439.28      528.15     10.30 o
   5   3   2       59.78       62.44      3.42 o
   6   3   2        5.65       10.64      3.84 o
   7   3   2      105.19      105.14      4.25 o
   8   3   2      168.48      161.48      6.24 o
   9   3   2        2.26        5.36      4.35 o
  -8   4   2      125.34      122.36      5.84 o
  -7   4   2      110.61       96.20      4.90 o
  -6   4   2      107.96       93.89      3.98 o
  -5   4   2      502.06      506.10      9.40 o
  -4   4   2      392.47      412.67      5.31 o
  -3   4   2      312.11      322.33      4.00 o
  -2   4   2      238.64      188.73      3.00 o
  -1   4   2      150.55      163.15      3.33 o
   0   4   2     1720.30     1757.43      6.86 o
   1   4   2      173.94      193.62      9.13 o
   2   4   2     1367.41     1328.74      8.83 o
   3   4   2      742.26      795.36      9.50 o
   4   4   2      136.20      166.01      4.74 o
   5   4   2        5.61        7.87      1.98 o
   6   4   2       10.92       49.42      6.47 o
   7   4   2        3.87       13.99      4.71 o
   8   4   2        2.16        8.69      4.83 o
  -8   5   2       76.70       65.91      4.95 o
  -7   5   2       34.71       42.56      3.60 o
  -6   5   2      109.26      109.89      4.62 o
  -5   5   2      674.02      660.92      8.52 o
  -4   5   2      354.98      349.90      5.76 o
  -3   5   2      101.15      101.33      2.49 o
  -2   5   2       57.18       64.89      2.18 o
  -1   5   2       17.95       20.11      1.45 o
   0   5   2      923.27      905.28      5.42 o
   1   5   2      195.90      277.99     10.44 o
   2   5   2      911.23      928.16      8.09 o
   3   5   2       88.89       69.85      2.64 o
   4   5   2      223.72      257.07      4.75 o
   5   5   2      476.80      454.55      6.50 o
   6   5   2       19.52       33.90      3.76 o
   7   5   2      290.28      282.39      7.89 o
   8   5   2        3.04        8.29      4.98 o
  -8   6   2       79.86       73.19      6.30 o
  -7   6   2      142.56      130.02      6.41 o
  -6   6   2        0.51       10.00      2.80 o
  -5   6   2       45.34       43.26      3.00 o
  -4   6   2        0.35       -2.26      2.17 o
  -3   6   2        6.50       13.86      4.03 o
  -2   6   2      193.91      212.26      3.87 o
  -1   6   2      365.97      418.38      5.66 o
   0   6   2       51.80       50.16      2.22 o
   1   6   2      297.13      305.21      5.14 o
   2   6   2      109.52      127.99      4.00 o
   3   6   2      148.13      151.92      4.01 o
   4   6   2       27.25       36.89      3.23 o
   5   6   2       75.13       75.84      3.50 o
   6   6   2       99.78      101.35      5.53 o
   7   6   2       66.35       78.46      4.90 o
  -7   7   2       54.40       38.53      6.56 o
  -6   7   2       43.41       44.49      5.39 o
  -5   7   2      105.49      129.12      6.25 o
  -4   7   2       22.80       20.41      2.58 o
  -3   7   2       10.57       41.86      4.75 o
  -2   7   2      225.71      246.24      5.26 o
  -1   7   2       56.10       69.75      2.67 o
   0   7   2      217.76      231.82      4.77 o
   1   7   2      218.48      201.23      4.12 o
   2   7   2       18.75       20.94      2.16 o
   3   7   2        8.86       32.14      6.32 o
   4   7   2       31.80       34.39      3.08 o
   5   7   2       35.85       42.49      3.43 o
   6   7   2       20.04       16.32      3.52 o
   7   7   2        0.09       -0.43      4.53 o
  -6   8   2        5.60       16.57      5.00 o
  -5   8   2       73.76       70.29      4.73 o
  -4   8   2        0.51       -1.28      3.16 o
  -3   8   2       47.52       47.34      3.40 o
  -2   8   2      227.98      256.39      5.81 o
  -1   8   2       84.94       99.09      4.27 o
   0   8   2       20.60       13.03      2.44 o
   1   8   2       31.66       59.61      5.73 o
   2   8   2       45.08       48.53      2.89 o
   3   8   2       17.08       16.74      2.78 o
   4   8   2       54.11       39.36      3.71 o
   5   8   2        0.20        4.01      3.34 o
   6   8   2       43.32       40.71      4.20 o
  -5   9   2      159.09      150.01      7.40 o
  -4   9   2        4.26        3.61      2.97 o
  -3   9   2       88.78       79.86      4.65 o
  -2   9   2      100.42       98.19      5.17 o
  -1   9   2        0.61        0.13      2.54 o
   0   9   2        6.81        5.06      2.58 o
   1   9   2       65.16       66.83      3.74 o
   2   9   2       12.85       14.22      2.60 o
   3   9   2       14.28       18.17      3.29 o
   4   9   2       45.62       42.98      3.97 o
   5   9   2       21.65       28.72      3.82 o
  -4  10   2        6.89        5.08      3.79 o
  -3  10   2        0.05        3.36      3.54 o
  -2  10   2        0.09       -1.48      2.93 o
  -1  10   2       12.55       11.04      2.89 o
   0  10   2        0.67       -2.60      2.80 o
   1  10   2       31.07       27.31      4.00 o
   2  10   2       12.79       17.83      3.54 o
   3  10   2        0.31        4.14      3.11 o
   4  10   2        3.24       -0.06      3.28 o
  -2  11   2       14.62       24.19      4.03 o
  -1  11   2       12.35       11.90      4.58 o
   0  11   2        1.01        1.32      3.17 o
   1  11   2        7.90        3.32      3.65 o
   2  11   2        0.68        0.65      4.13 o
  -9   0   3        1.03       -1.78      5.45 o
  -7   0   3       15.36       11.10      5.09 o
  -5   0   3       65.08       66.12      3.12 o
  -3   0   3     3723.07     3734.08     15.93 o
  -1   0   3     2005.50     2030.92     18.27 o
   1   0   3     8577.81     8996.94     38.02 o
   3   0   3       20.63       13.70      1.15 o
   5   0   3      346.73      344.83      7.25 o
   7   0   3      195.80      165.90      7.52 o
   9   0   3        0.46        4.28      6.85 o
  -9   1   3        0.14        4.11      4.95 o
  -8   1   3       25.91       35.26      5.93 o
  -7   1   3       95.88       97.97      4.90 o
  -6   1   3       71.55       82.59      4.26 o
  -5   1   3       12.08       19.76      1.81 o
  -4   1   3     2393.60     2463.65     14.37 o
  -3   1   3        0.09        9.36      1.62 o
  -2   1   3      211.08      269.47      5.47 o
  -1   1   3        1.87        7.98      1.01 o
   1   1   3     6264.72     6526.49     39.80 o
   2   1   3    11678.34    11342.89     59.93 o
   3   1   3      698.39      624.74      4.57 o
   4   1   3      919.73     1011.85      8.31 o
   5   1   3      592.64      684.56     10.64 o
   6   1   3        0.74        2.06      2.61 o
   7   1   3       60.82       60.06      3.54 o
   8   1   3       98.21       97.00      4.48 o
   9   1   3        0.10        1.56      3.85 o
  -9   2   3       27.84       20.91      6.63 o
  -8   2   3       61.96       50.69      4.12 o
  -7   2   3        2.16        3.97      2.87 o
  -6   2   3      141.82      135.14      4.23 o
  -5   2   3      250.98      224.50      4.29 o
  -4   2   3     2867.16     2920.37     19.99 o
  -3   2   3       77.30       59.72      2.49 o
  -2   2   3      548.20      493.18      4.28 o
  -1   2   3     1704.48     1761.19      9.41 o
   0   2   3    12573.89    13154.33     81.83 o
   1   2   3      248.68      289.67      3.26 o
   2   2   3     1175.88     1259.19      6.50 o
   3   2   3       63.83       63.91      1.80 o
   4   2   3        0.23        9.84      1.30 o
   5   2   3        1.55       10.48      2.19 o
   6   2   3       48.15       67.17      4.45 o
   7   2   3       92.68       92.31      4.12 o
   8   2   3        1.65        1.39      2.66 o
   9   2   3        0.11       -1.28      3.44 o
  -9   3   3        4.18        5.35      3.92 o
  -8   3   3       54.63       57.04      4.91 o
  -7   3   3       39.39       38.33      3.66 o
  -6   3   3      914.60      884.11     11.30 o
  -5   3   3       17.15       33.03      3.87 o
  -4   3   3       84.27       95.37      5.15 o
  -3   3   3     1491.84     1567.46     12.80 o
  -2   3   3     1649.75     1640.48     14.34 o
  -1   3   3     2420.28     2327.30     13.22 o
   0   3   3      102.88      130.15      1.64 o
   1   3   3     5232.42     5363.47     27.10 o
   2   3   3      536.34      508.52      8.53 o
   3   3   3      602.23      612.27     12.80 o
   4   3   3        1.43        7.89      2.83 o
   5   3   3       21.06       17.60      2.22 o
   6   3   3      102.93      108.08      4.97 o
   7   3   3       21.91       23.98      2.86 o
   8   3   3        2.31        6.53      3.11 o
   9   3   3        9.14       10.41      4.59 o
  -8   4   3       42.59       41.07      4.24 o
  -7   4   3       10.43        8.85      3.68 o
  -6   4   3        2.18       11.84      4.16 o
  -5   4   3       25.79       52.97      5.28 o
  -4   4   3       61.04       58.27      3.00 o
  -3   4   3        3.24        5.49      1.49 o
  -2   4   3       37.89       28.32      1.34 o
  -1   4   3     7503.79     7803.07     27.27 o
   0   4   3        9.03       12.10      0.96 o
   1   4   3     1363.64     1420.70      7.97 o
   2   4   3      367.84      417.90      7.24 o
   3   4   3      115.07      103.77      5.00 o
   4   4   3      977.66      992.89      8.11 o
   5   4   3      165.94      154.54      4.14 o
   6   4   3       41.15       52.24      5.64 o
   7   4   3       47.52       41.89      3.92 o
   8   4   3       38.23       36.50      4.75 o
  -8   5   3        0.03        9.46      4.01 o
  -7   5   3      139.91      136.56      5.41 o
  -6   5   3      156.96      148.21      4.89 o
  -5   5   3      107.94      115.10      4.45 o
  -4   5   3       23.20       22.56      2.07 o
  -3   5   3      154.77      168.50      3.31 o
  -2   5   3       53.32       44.00      1.86 o
  -1   5   3      565.69      547.65      4.98 o
   0   5   3       26.43       21.99      1.41 o
   1   5   3      251.40      284.37      3.64 o
   2   5   3      124.14      144.31      4.84 o
   3   5   3        0.07        1.39      1.62 o
   4   5   3      325.87      349.82      5.50 o
   5   5   3       17.95       26.76      2.54 o
   6   5   3      308.14      300.64      7.40 o
   7   5   3       10.16       36.86      4.65 o
   8   5   3        4.54        6.84      5.18 o
  -8   6   3        4.40        5.18      4.36 o
  -7   6   3       17.62        8.50      3.77 o
  -6   6   3      179.82      146.64      6.15 o
  -5   6   3        1.77        3.60      4.41 o
  -4   6   3        7.28        6.62      2.32 o
  -3   6   3      428.21      407.86      6.79 o
  -2   6   3      234.99      251.09      4.15 o
  -1   6   3     1046.17     1100.12      8.80 o
   0   6   3      602.86      587.06      5.89 o
   1   6   3      652.85      683.16      6.74 o
   2   6   3      861.42      893.29      8.14 o
   3   6   3       88.41      100.81      3.41 o
   4   6   3      231.98      234.07      5.25 o
   5   6   3      101.10       90.70      3.56 o
   6   6   3       29.68       40.29      3.10 o
   7   6   3       37.65       45.89      4.30 o
  -7   7   3        7.18       -2.12      3.86 o
  -6   7   3       34.53       34.89      7.80 o
  -5   7   3       25.68       38.21      4.46 o
  -4   7   3       42.44       40.59      3.26 o
  -3   7   3      860.58      864.52     12.31 o
  -2   7   3      109.10      116.83      3.60 o
  -1   7   3       84.28       74.64      2.85 o
   0   7   3        4.64        4.66      1.83 o
   1   7   3      193.46      199.09      4.11 o
   2   7   3       10.48        8.33      1.96 o
   3   7   3      228.18      223.51      6.88 o
   4   7   3        0.08       -1.21      2.59 o
   5   7   3      128.53      120.77      4.90 o
   6   7   3       72.40       75.28      5.01 o
   7   7   3        3.37        2.96      3.04 o
  -6   8   3       95.46      109.74      6.34 o
  -5   8   3       74.73       76.46      5.17 o
  -4   8   3       29.00       20.53      3.61 o
  -3   8   3       42.89       32.98      3.00 o
  -2   8   3      125.28      136.03      4.74 o
  -1   8   3      269.57      313.43      6.67 o
   0   8   3       70.04       72.06      3.33 o
   1   8   3      213.08      223.32      4.68 o
   2   8   3       37.60       33.53      2.66 o
   3   8   3      181.10      187.93      5.74 o
   4   8   3       35.72       27.89      3.35 o
   5   8   3        0.93        2.71      2.77 o
   6   8   3        6.08       12.27      3.28 o
  -5   9   3        2.05       21.04      4.69 o
  -4   9   3       14.70       21.92      3.67 o
  -3   9   3        4.70        9.43      3.08 o
  -2   9   3       22.54       29.88      3.75 o
  -1   9   3       11.13        8.61      2.64 o
   0   9   3       49.00       43.12      3.51 o
   1   9   3        4.99       11.51      2.74 o
   2   9   3       15.28       11.49      2.64 o
   3   9   3        0.56        4.77      2.74 o
   4   9   3       62.71       57.84      4.80 o
   5   9   3       12.49       14.11      3.56 o
  -4  10   3        8.94       10.92      3.78 o
  -3  10   3       78.84       80.27      5.80 o
  -2  10   3        9.93        3.68      3.36 o
  -1  10   3       44.59       37.30      3.62 o
   0  10   3        5.49        1.52      2.51 o
   1  10   3        3.02       -1.86      3.37 o
   2  10   3      103.79      105.70      6.35 o
   3  10   3       30.79       35.34      4.47 o
   4  10   3        3.00       -0.59      3.35 o
  -2  11   3       40.28       43.23      5.12 o
  -1  11   3        1.52        3.63      4.06 o
   0  11   3       19.44       23.58      3.91 o
   1  11   3        0.07       -2.62      3.78 o
  -8   0   4       27.74       25.15      4.63 o
  -6   0   4        0.89        3.97      4.16 o
  -4   0   4     1817.33     1809.78     12.03 o
  -2   0   4      467.72      449.32      6.37 o
   2   0   4      549.94      514.98      8.55 o
   4   0   4      206.57      242.76      5.44 o
   6   0   4        0.09       -1.65      2.82 o
   8   0   4       36.20       28.15      5.36 o
  -9   1   4       11.17        9.60      4.08 o
  -8   1   4       20.63       27.58      4.16 o
  -7   1   4       19.80       18.75      3.89 o
  -6   1   4      545.24      525.75      7.34 o
  -5   1   4      254.76      246.18      4.03 o
  -4   1   4       94.51      104.08      5.42 o
  -3   1   4     1579.93     1508.45      8.86 o
  -2   1   4     3381.54     3320.69     13.10 o
  -1   1   4     1026.97     1023.62      5.83 o
   0   1   4       74.68       77.72      1.38 o
   1   1   4       35.06       50.50      1.21 o
   2   1   4      416.45      444.51      5.90 o
   3   1   4      255.46      246.49      3.20 o
   4   1   4        3.10       24.60      3.50 o
   5   1   4       96.39      112.92      4.23 o
   6   1   4       87.74       82.87      4.88 o
   7   1   4       50.92       57.48      4.40 o
   8   1   4        1.39        8.61      3.12 o
   9   1   4        9.92        9.37      3.57 o
  -9   2   4        2.26        2.77      4.27 o
  -8   2   4        1.11        3.09      3.30 o
  -7   2   4        8.30        7.63      3.12 o
  -6   2   4       92.92       92.39      3.45 o
  -5   2   4        1.59       12.57      2.23 o
  -4   2   4      296.48      354.21      5.36 o
  -3   2   4      317.96      280.38      3.61 o
  -2   2   4      654.60      591.93      4.67 o
  -1   2   4     2198.11     2210.84     11.97 o
   0   2   4      339.17      331.52      2.68 o
   1   2   4      790.91      746.81      4.76 o
   2   2   4      250.68      251.80      5.02 o
   3   2   4      185.35      221.06      2.51 o
   4   2   4      190.24      197.19      2.78 o
   5   2   4      189.87      202.59      4.29 o
   6   2   4        6.41       10.02      3.56 o
   7   2   4      220.43      185.95      5.31 o
   8   2   4        9.35        7.18      2.79 o
   9   2   4        0.03       -3.63      3.90 o
  -9   3   4        2.19        8.32      3.92 o
  -8   3   4       70.98       71.71      4.82 o
  -7   3   4       34.74       37.91      3.83 o
  -6   3   4      183.68      200.52      5.89 o
  -5   3   4       60.17      135.35     11.77 o
  -4   3   4       20.02       21.36      2.89 o
  -3   3   4     1075.55     1098.57      8.49 o
  -2   3   4        6.19        6.15      0.91 o
  -1   3   4      413.79      463.79      4.15 o
   0   3   4     1387.41     1421.11      5.27 o
   1   3   4        4.57        3.91      0.91 o
   2   3   4     2095.70     1978.21     28.57 o
   3   3   4        3.59       24.62      3.27 o
   4   3   4       27.24       65.28      5.51 o
   5   3   4       19.03       23.35      2.15 o
   6   3   4      118.60      112.31      4.11 o
   7   3   4       14.52       22.46      4.32 o
   8   3   4        5.79        9.53      3.51 o
   9   3   4       13.80       17.11      4.56 o
  -8   4   4       95.32       87.36      5.16 o
  -7   4   4        0.60        1.63      3.18 o
  -6   4   4        8.07       11.17      4.95 o
  -5   4   4       71.82       80.24      6.44 o
  -4   4   4       59.85       57.03      2.84 o
  -3   4   4      130.57      112.14      4.62 o
  -2   4   4      205.93      204.90      4.29 o
  -1   4   4       43.17       49.32      1.99 o
   0   4   4     3578.13     3505.18     27.72 o
   1   4   4     1144.84     1285.91     13.43 o
   2   4   4        1.59        6.59      1.72 o
   3   4   4       33.97       38.55      1.70 o
   4   4   4      130.55      140.08      3.31 o
   5   4   4        4.81        5.80      1.91 o
   6   4   4      114.52      120.61      5.11 o
   7   4   4       13.91       12.87      3.66 o
   8   4   4       36.31       43.62      6.71 o
  -8   5   4       28.12       24.15      4.63 o
  -7   5   4      180.39      157.93      6.65 o
  -6   5   4      301.44      304.41      7.42 o
  -5   5   4       22.53       27.23      2.85 o
  -4   5   4       11.53       10.11      2.05 o
  -3   5   4      682.82      653.07      6.48 o
  -2   5   4       96.79      101.90      2.61 o
  -1   5   4      521.23      530.81      4.91 o
   0   5   4       56.46       63.27      1.86 o
   1   5   4      500.82      470.24      5.02 o
   2   5   4        0.07        2.50      1.23 o
   3   5   4      138.55      129.53      3.48 o
   4   5   4      482.55      505.28      9.33 o
   5   5   4        0.19        3.56      2.17 o
   6   5   4       44.35       57.40      3.50 o
   7   5   4      115.81      123.27      6.48 o
   8   5   4        3.63       18.66      4.96 o
  -7   6   4        9.11        9.46      3.63 o
  -6   6   4       82.04       78.74      6.50 o
  -5   6   4       52.07       40.17      3.85 o
  -4   6   4       67.79       72.48      3.55 o
  -3   6   4       11.31       24.91      2.35 o
  -2   6   4       56.03       56.58      2.34 o
  -1   6   4      934.43      941.20      8.59 o
   0   6   4       46.29       51.09      2.23 o
   1   6   4      362.29      367.82      4.98 o
   2   6   4       10.87       46.06      4.46 o
   3   6   4        2.38        3.79      1.93 o
   4   6   4      399.72      387.98      6.11 o
   5   6   4        2.58        0.63      2.16 o
   6   6   4        0.02       10.35      2.67 o
   7   6   4        0.04        6.22      3.50 o
  -7   7   4        0.52       -6.35      4.23 o
  -6   7   4       40.31       38.65      4.68 o
  -5   7   4        2.11       17.29      3.60 o
  -4   7   4        0.49        2.31      2.44 o
  -3   7   4       45.45       45.59      4.48 o
  -2   7   4        2.81        2.28      2.50 o
  -1   7   4       35.74       30.73      2.23 o
   0   7   4      231.63      210.22      4.57 o
   1   7   4       52.86       54.99      2.48 o
   2   7   4      165.20      143.31      4.33 o
   3   7   4       99.95      112.12      4.39 o
   4   7   4        1.19        6.61      2.71 o
   5   7   4        4.48        7.28      3.23 o
   6   7   4       73.51       69.33      4.11 o
   7   7   4       10.61        7.94      3.60 o
  -6   8   4      104.33      119.95      6.44 o
  -5   8   4       95.89       77.75      5.36 o
  -4   8   4        1.15        5.00      2.97 o
  -3   8   4        7.52        2.01      2.70 o
  -2   8   4       13.17       12.99      2.48 o
  -1   8   4      650.92      637.50      9.92 o
   0   8   4      160.81      187.39      8.16 o
   1   8   4       29.82       58.77      3.15 o
   2   8   4       74.97       66.39      3.53 o
   3   8   4       54.33       56.18      4.04 o
   4   8   4       14.30       14.08      3.13 o
   5   8   4        0.04        3.08      3.17 o
   6   8   4        2.24        4.48      3.33 o
  -5   9   4       44.74       61.18     10.08 o
  -4   9   4       90.00      105.50      5.65 o
  -3   9   4       68.80       79.75      5.80 o
  -2   9   4       31.07       34.58      3.67 o
  -1   9   4        0.82       10.25      2.92 o
   0   9   4      110.54      106.00      4.46 o
   1   9   4      294.21      304.36      7.42 o
   2   9   4       24.47       25.83      2.92 o
   3   9   4       47.98       48.73      3.62 o
   4   9   4        5.31        9.39      3.60 o
   5   9   4        6.47       10.37      3.88 o
  -4  10   4       17.95       22.68      4.53 o
  -3  10   4        8.81       13.27      3.88 o
  -2  10   4        2.28        1.64      3.29 o
  -1  10   4       40.57       41.53      4.78 o
   0  10   4        0.19        9.84      3.32 o
   1  10   4        0.45       -0.58      3.01 o
   2  10   4       27.68       37.97      5.37 o
   3  10   4      143.52      143.74      6.31 o
   4  10   4       18.98       21.56      4.11 o
  -1  11   4       39.12       43.93      6.09 o
   0  11   4       15.26       18.24      4.17 o
   1  11   4       19.59       13.51      4.33 o
  -9   0   5       58.42       69.36     10.09 o
  -7   0   5        9.84       -4.54      4.00 o
  -5   0   5        6.30        8.67      2.20 o
  -3   0   5     4465.46     4309.74     21.70 o
  -1   0   5     6103.68     5882.85     21.00 o
   1   0   5      670.97      740.96     11.05 o
   3   0   5      187.32      181.08      3.71 o
   5   0   5       10.48        4.74      2.30 o
   7   0   5        0.08       -3.16      4.04 o
   9   0   5        9.01      -10.62     12.90 o
  -9   1   5       47.06       45.48      7.73 o
  -8   1   5      249.86      258.51      8.08 o
  -7   1   5        3.17        3.37      3.06 o
  -6   1   5      356.71      344.75      6.75 o
  -5   1   5       24.64       30.62      2.08 o
  -4   1   5       19.81       31.30      2.57 o
  -3   1   5     1241.81     1174.83     12.30 o
  -2   1   5     5414.13     5000.79     31.81 o
  -1   1   5     3049.96     2999.75     19.16 o
   0   1   5     1782.38     1802.51      6.68 o
   1   1   5    10460.11    10536.54     67.97 o
   2   1   5     2042.06     2027.11     11.01 o
   3   1   5      886.24      880.09      5.18 o
   4   1   5      360.20      358.49      3.69 o
   5   1   5        1.45        4.38      1.96 o
   6   1   5       84.83       85.76      4.78 o
   7   1   5      110.04      107.80      4.01 o
   8   1   5       82.43       78.25      4.47 o
   9   1   5        2.97        5.57      3.67 o
  -9   2   5       57.01       60.10      7.29 o
  -8   2   5        4.84        7.24      3.35 o
  -7   2   5      150.80      143.69      5.13 o
  -6   2   5       46.83       46.91      3.17 o
  -5   2   5      242.53      240.60      4.52 o
  -4   2   5      340.62      308.39      4.38 o
  -3   2   5       43.85       38.55      2.02 o
  -2   2   5      575.73      559.78      6.25 o
  -1   2   5       44.85       54.85      1.66 o
   0   2   5      177.74      179.93      2.59 o
   1   2   5       12.21       23.39      2.31 o
   2   2   5     3939.86     3961.65     17.44 o
   3   2   5      188.72      172.30      2.36 o
   4   2   5      849.32      871.03      5.59 o
   5   2   5        1.10        2.79      1.98 o
   6   2   5        9.88       10.52      2.62 o
   7   2   5        7.62       10.61      2.61 o
   8   2   5        2.56        2.27      2.93 o
   9   2   5        0.36       -1.24      3.67 o
  -9   3   5       89.43       83.16      6.99 o
  -8   3   5      101.94       95.68      5.30 o
  -7   3   5      289.99      289.22      9.79 o
  -6   3   5      142.95      149.35      4.89 o
  -5   3   5     1946.44     1981.02     14.95 o
  -4   3   5      159.30      159.15      3.10 o
  -3   3   5      499.74      501.30      7.46 o
  -2   3   5        1.30        9.24      1.81 o
  -1   3   5        8.84       10.75      1.09 o
   0   3   5      391.58      347.53      2.66 o
   1   3   5       30.78       30.69      1.07 o
   2   3   5        5.09       18.06      3.46 o
   3   3   5     1130.82     1041.10      7.03 o
   4   3   5     2785.28     2738.01     12.83 o
   5   3   5      168.55      167.29      3.58 o
   6   3   5      185.60      190.20      4.99 o
   7   3   5      174.12      169.10      5.21 o
   8   3   5        5.38       12.24      3.60 o
  -8   4   5       26.50       33.69      4.42 o
  -7   4   5      103.48       90.50      4.94 o
  -6   4   5       70.90       76.15      4.24 o
  -5   4   5      717.94      706.31      8.93 o
  -4   4   5       22.94       21.43      2.37 o
  -3   4   5      595.12      574.68      6.00 o
  -2   4   5      395.04      384.78      5.49 o
  -1   4   5      105.07      117.03      2.33 o
   0   4   5       89.75       83.21      1.66 o
   1   4   5      656.55      576.27      4.50 o
   2   4   5      813.29      787.28     10.14 o
   3   4   5       91.04       84.86      2.17 o
   4   4   5        5.42        7.00      2.17 o
   5   4   5       32.10       29.57      2.34 o
   6   4   5       45.82       54.34      4.00 o
   7   4   5       90.77       94.12      5.04 o
   8   4   5       39.17       39.28      4.20 o
  -8   5   5        0.34        1.97      4.31 o
  -7   5   5       59.02       56.64      4.80 o
  -6   5   5       58.38       71.39      4.85 o
  -5   5   5       90.58       87.27      3.99 o
  -4   5   5        3.10        0.63      2.21 o
  -3   5   5      384.11      393.22      5.72 o
  -2   5   5       15.82       14.57      1.49 o
  -1   5   5      242.86      262.09      3.66 o
   0   5   5      645.37      642.57      8.88 o
   1   5   5      714.39      757.41      6.96 o
   2   5   5        8.35        7.95      1.69 o
   3   5   5      323.85      303.80      5.11 o
   4   5   5      415.43      462.99      9.44 o
   5   5   5       89.77      101.66      3.65 o
   6   5   5       51.91       52.25      3.31 o
   7   5   5        1.71        7.19      3.63 o
   8   5   5      118.20      112.02      6.77 o
  -7   6   5       42.31       36.31      4.28 o
  -6   6   5       88.03       84.22      5.16 o
  -5   6   5      111.30       89.62      4.75 o
  -4   6   5      137.58      132.18      5.08 o
  -3   6   5      587.01      578.24      8.09 o
  -2   6   5       44.17       41.66      2.20 o
  -1   6   5      482.64      497.05      7.22 o
   0   6   5      313.66      312.95      4.68 o
   1   6   5      105.10       97.40      2.92 o
   2   6   5      138.47      143.76      3.76 o
   3   6   5       11.99       10.25      2.31 o
   4   6   5        0.29        9.23      3.42 o
   5   6   5        7.29        4.85      2.28 o
   6   6   5      200.22      186.06      5.27 o
   7   6   5        3.86        9.21      3.49 o
  -7   7   5       25.59       13.00      4.57 o
  -6   7   5        0.51        3.51      3.44 o
  -5   7   5      260.38      238.00      7.37 o
  -4   7   5       20.04       30.15      4.52 o
  -3   7   5      249.82      272.19      6.11 o
  -2   7   5      216.69      226.45      5.33 o
  -1   7   5       93.34       86.68      3.50 o
   0   7   5       16.16       20.44      2.10 o
   1   7   5       20.32       18.86      1.81 o
   2   7   5        1.40        1.97      2.11 o
   3   7   5      174.86      165.30      5.95 o
   4   7   5       90.74      103.94      4.73 o
   5   7   5       22.22       18.13      3.28 o
   6   7   5       22.12       18.45      3.42 o
   7   7   5       44.26       42.61      4.43 o
  -6   8   5        4.53       11.24      3.84 o
  -5   8   5       63.51       91.38      7.02 o
  -4   8   5       37.50       36.59      3.83 o
  -3   8   5       41.55       45.07      3.86 o
  -2   8   5       65.39       62.70      3.75 o
  -1   8   5      408.71      456.49      9.22 o
   0   8   5      400.86      393.54      7.76 o
   1   8   5     1080.30     1093.70     14.12 o
   2   8   5        0.05        9.68      2.64 o
   3   8   5      103.32      105.94      4.99 o
   4   8   5       58.40       47.86      4.25 o
   5   8   5       15.06       18.34      3.73 o
   6   8   5       21.68       19.34      3.73 o
  -5   9   5       51.04       57.03      5.91 o
  -4   9   5        4.02       15.24      3.71 o
  -3   9   5       44.78       54.58      4.60 o
  -2   9   5       26.49       23.06      3.41 o
  -1   9   5      136.14      172.23      6.44 o
   0   9   5      115.57      119.72      5.09 o
   1   9   5       66.30       83.31      4.35 o
   2   9   5       34.31       35.80      3.55 o
   3   9   5       25.94       32.78      4.16 o
   4   9   5       61.97       55.17      4.76 o
   5   9   5       13.67       15.43      3.85 o
  -4  10   5        0.34        9.22      4.05 o
  -3  10   5        2.68        6.01      3.65 o
  -2  10   5        0.00        0.65      3.44 o
  -1  10   5        0.00       -1.02      3.23 o
   0  10   5      310.60      283.97      7.79 o
   1  10   5        6.47       14.42      3.70 o
   2  10   5       75.10       80.52      6.47 o
   3  10   5       87.56      115.40      6.03 o
   4  10   5        2.78        7.74      3.83 o
  -1  11   5        2.67        7.29      3.64 o
   0  11   5       63.10       60.93      4.62 o
   1  11   5       10.36        8.00      4.05 o
  -8   0   6       45.88       52.54      8.36 o
  -6   0   6       69.14       53.84      4.07 o
  -4   0   6     2015.87     1920.68     15.14 o
  -2   0   6     6367.26     6133.15     40.51 o
   0   0   6     4567.48     4185.83     22.41 o
   2   0   6     4847.42     4773.80     35.64 o
   4   0   6       18.35       12.83      1.53 o
   6   0   6      153.86      138.07      5.54 o
   8   0   6        7.29        0.87      4.45 o
  -9   1   6       10.93       26.20      5.96 o
  -8   1   6       46.61       68.03      6.16 o
  -7   1   6       48.54       50.32      3.92 o
  -6   1   6       68.07       66.12      5.82 o
  -5   1   6       91.61       81.40      2.79 o
  -4   1   6     1353.31     1314.08     11.21 o
  -3   1   6     1206.99     1121.66     10.94 o
  -2   1   6      708.64      645.05      6.76 o
  -1   1   6      458.81      471.70      5.88 o
   0   1   6     5195.25     4995.95     21.45 o
   1   1   6       10.87       15.57      1.43 o
   2   1   6        3.94        4.88      1.04 o
   3   1   6     1013.91      986.86      5.57 o
   4   1   6      199.36      193.48      2.76 o
   5   1   6      210.48      201.41      3.73 o
   6   1   6       33.15       45.16      3.77 o
   7   1   6       85.54       81.11      4.34 o
   8   1   6       15.23       20.75      4.00 o
   9   1   6        6.06        3.46      4.15 o
  -9   2   6        0.47        9.19      4.25 o
  -8   2   6       65.53       66.57      4.58 o
  -7   2   6       37.32       59.21      4.09 o
  -6   2   6      401.85      395.65      6.61 o
  -5   2   6      645.42      656.69      7.51 o
  -4   2   6      211.51      192.92      3.57 o
  -3   2   6      172.24      201.47      3.71 o
  -2   2   6       29.06       48.01      2.39 o
  -1   2   6     2400.53     2401.82     14.23 o
   0   2   6      484.63      484.77      3.65 o
   1   2   6     8468.90     8145.39     43.43 o
   2   2   6      734.64      687.57      6.94 o
   3   2   6       64.70       77.23      1.87 o
   4   2   6        3.76        7.13      1.34 o
   5   2   6        0.99       -1.27      1.74 o
   6   2   6       11.42        7.61      2.48 o
   7   2   6        0.60        3.69      3.16 o
   8   2   6       61.57       60.57      5.00 o
   9   2   6        2.68        2.02      3.78 o
  -9   3   6       73.94       67.37      7.92 o
  -8   3   6       69.99       69.45      4.86 o
  -7   3   6       31.99       65.12      8.84 o
  -6   3   6      276.16      259.25      6.13 o
  -5   3   6       97.07      141.26      6.14 o
  -4   3   6      238.29      222.08      4.03 o
  -3   3   6     1728.66     1789.77     12.79 o
  -2   3   6      814.96      823.59      5.70 o
  -1   3   6      582.47      520.57      4.23 o
   0   3   6     1378.87     1387.03      7.12 o
   1   3   6      479.54      479.33      4.01 o
   2   3   6     1406.31     1512.19      7.25 o
   3   3   6      228.56      228.74      4.39 o
   4   3   6      433.36      431.78      6.00 o
   5   3   6      198.78      209.40      4.54 o
   6   3   6       14.08       16.26      3.80 o
   7   3   6       10.14       16.65      2.92 o
   8   3   6      105.11      102.90      5.47 o
  -8   4   6       21.79       27.66      4.91 o
  -7   4   6        0.06       10.89      4.25 o
  -6   4   6      252.41      237.47      5.65 o
  -5   4   6       51.34       50.77      3.61 o
  -4   4   6       43.24       44.41      2.73 o
  -3   4   6      103.97       92.29      3.30 o
  -2   4   6      643.52      560.63      4.62 o
  -1   4   6     2314.20     2387.20     10.48 o
   0   4   6      185.14      176.70      2.17 o
   1   4   6      262.43      272.97      3.85 o
   2   4   6     2595.44     2493.16     35.69 o
   3   4   6       62.60       56.38      1.91 o
   4   4   6      386.56      378.33      6.49 o
   5   4   6       50.44       44.24      2.87 o
   6   4   6      187.42      183.46      6.03 o
   7   4   6       31.78       40.54      4.06 o
   8   4   6        6.76       15.13      3.81 o
  -8   5   6       23.02       28.69      5.47 o
  -7   5   6       20.99       28.96      4.24 o
  -6   5   6        1.71        7.03      3.34 o
  -5   5   6      364.21      364.66      7.49 o
  -4   5   6        4.65       -0.69      3.17 o
  -3   5   6      971.18      950.67     10.66 o
  -2   5   6      480.94      461.27      5.03 o
  -1   5   6       68.38       59.01      1.81 o
   0   5   6        0.09        3.46      0.91 o
   1   5   6      609.99      601.20      7.29 o
   2   5   6        9.09        8.86      1.89 o
   3   5   6       72.32       67.76      2.71 o
   4   5   6     1555.45     1544.55     21.23 o
   5   5   6      402.08      372.22      6.52 o
   6   5   6       57.93       57.43      3.64 o
   7   5   6       79.05       84.02      4.82 o
   8   5   6       26.00       37.23      4.88 o
  -7   6   6       53.00       59.45      5.38 o
  -6   6   6      217.46      217.17      8.87 o
  -5   6   6      187.30      168.71      6.24 o
  -4   6   6        1.18        5.01      2.36 o
  -3   6   6      162.68      166.16      4.39 o
  -2   6   6        4.04        7.84      1.81 o
  -1   6   6     1475.38     1440.66     14.80 o
   0   6   6       61.79       65.45      2.55 o
   1   6   6      242.24      233.37      4.53 o
   2   6   6        0.02        6.86      2.98 o
   3   6   6      174.48      167.32      4.75 o
   4   6   6        0.74        3.79      3.54 o
   5   6   6      141.67      126.34      4.31 o
   6   6   6        6.64       10.17      2.97 o
   7   6   6       20.71       21.80      3.78 o
  -7   7   6        0.12        3.32      3.93 o
  -6   7   6       20.19       15.29      3.50 o
  -5   7   6       42.15       35.38      3.91 o
  -4   7   6      201.55      214.90      8.16 o
  -3   7   6      357.77      369.67      6.60 o
  -2   7   6        0.13       -0.85      2.20 o
  -1   7   6      380.72      371.00      7.03 o
   0   7   6      231.96      238.24      5.57 o
   1   7   6      140.61      141.32      3.96 o
   2   7   6        0.52        1.56      1.97 o
   3   7   6       43.15       31.37      3.54 o
   4   7   6      578.02      523.78      9.73 o
   5   7   6      127.13      134.56      5.28 o
   6   7   6       16.38        9.92      3.01 o
   7   7   6        0.31        0.19      3.41 o
  -6   8   6        0.11        4.21      3.67 o
  -5   8   6       12.57       30.97      4.56 o
  -4   8   6       63.38       68.14      6.47 o
  -3   8   6       54.21       45.78      3.95 o
  -2   8   6       16.50       16.12      2.67 o
  -1   8   6      435.78      452.06     10.63 o
   0   8   6       36.49       45.30      4.56 o
   1   8   6      166.87      193.40      5.62 o
   2   8   6      354.87      361.47      7.89 o
   3   8   6      143.49      146.34      6.06 o
   4   8   6       12.13       12.83      3.41 o
   5   8   6       14.25       13.64      4.33 o
   6   8   6       42.68       52.85      4.71 o
  -5   9   6        1.23        5.06      4.24 o
  -4   9   6       22.27       26.34      3.88 o
  -3   9   6        2.42       12.35      3.08 o
  -2   9   6       94.66      108.77      5.57 o
  -1   9   6      322.11      332.90      8.51 o
   0   9   6        0.44        2.25      2.67 o
   1   9   6      169.48      176.02      6.01 o
   2   9   6       26.93       26.35      3.34 o
   3   9   6        0.26        3.05      2.88 o
   4   9   6        4.85        8.60      3.66 o
   5   9   6        2.35        3.63      3.75 o
  -4  10   6        8.69       13.06      4.92 o
  -3  10   6       16.69       18.94      4.00 o
  -2  10   6        1.16       -1.46      3.43 o
  -1  10   6        1.57        1.10      3.20 o
   0  10   6        3.84       26.67      4.94 o
   1  10   6      393.63      386.40      9.86 o
   2  10   6        7.07        9.75      3.69 o
   3  10   6      197.36      201.84      8.52 o
  -1  11   6        5.08        7.60      3.28 o
   0  11   6        5.94        8.91      3.59 o
   1  11   6       17.32       14.16      4.54 o
  -9   0   7       32.43       37.78      8.55 o
  -7   0   7      163.93      173.93     11.59 o
  -5   0   7      153.30      158.50      5.53 o
  -3   0   7       83.42       69.00      3.19 o
  -1   0   7     4834.79     4668.75     26.09 o
   1   0   7     2891.78     3059.21     14.96 o
   3   0   7      772.50      729.28      6.65 o
   5   0   7        3.79        8.02      2.36 o
   7   0   7        7.64        2.19      3.93 o
   9   0   7       47.39       37.93      6.82 o
  -9   1   7       31.66       45.17      5.81 o
  -8   1   7      128.02      139.63      9.12 o
  -7   1   7      187.37      209.41      6.35 o
  -6   1   7      346.28      387.93      8.89 o
  -5   1   7       10.66       13.55      1.90 o
  -4   1   7     2624.16     2525.53     14.25 o
  -3   1   7        0.13       -1.10      1.56 o
  -2   1   7       28.53       24.03      1.71 o
  -1   1   7      125.30      120.27      3.61 o
   0   1   7       21.66       16.07      1.15 o
   1   1   7     2444.51     2420.12     17.16 o
   2   1   7      105.41      137.25      2.01 o
   3   1   7        1.43        3.59      1.00 o
   4   1   7       55.67       49.53      1.79 o
   5   1   7      332.05      336.30      4.54 o
   6   1   7      369.74      355.62      6.06 o
   7   1   7       42.29       49.57      3.80 o
   8   1   7        0.00       -2.12      3.49 o
   9   1   7        1.00        0.44      3.73 o
  -9   2   7       61.05       70.18      7.41 o
  -8   2   7        0.15        5.96      3.47 o
  -7   2   7      587.68      598.25      9.34 o
  -6   2   7      159.55      162.80      4.64 o
  -5   2   7       13.70       19.78      3.90 o
  -4   2   7       39.74       44.69      2.29 o
  -3   2   7      900.40      861.75     16.28 o
  -2   2   7     2390.34     2153.72     18.00 o
  -1   2   7      734.86      719.95      4.25 o
   0   2   7     2097.97     1904.26      9.84 o
   1   2   7      195.00      199.04      3.32 o
   2   2   7     2245.53     2092.05     19.78 o
   3   2   7     1744.37     1732.89      8.83 o
   4   2   7      295.72      321.64      3.94 o
   5   2   7        9.83        3.99      1.90 o
   6   2   7        0.20        2.43      2.51 o
   7   2   7        0.37        5.12      2.87 o
   8   2   7       58.39       56.47      4.42 o
   9   2   7        0.17        1.65      3.90 o
  -8   3   7        9.39       12.96      4.02 o
  -7   3   7      764.31      752.56     12.40 o
  -6   3   7       81.19       97.64      4.43 o
  -5   3   7      212.67      217.33      8.93 o
  -4   3   7       41.53       34.68      3.39 o
  -3   3   7      937.92      930.77      6.92 o
  -2   3   7       67.15       72.27      2.22 o
  -1   3   7      991.81      925.65      5.81 o
   0   3   7     1584.82     1510.23      8.67 o
   1   3   7      301.61      338.53      3.64 o
   2   3   7     1309.57     1344.03      6.49 o
   3   3   7        9.84       18.76      2.08 o
   4   3   7      304.50      335.68      4.36 o
   5   3   7      111.09      105.05      3.28 o
   6   3   7        0.14       18.97      4.34 o
   7   3   7       97.28       93.21      3.99 o
   8   3   7        0.95       10.79      3.66 o
  -8   4   7       10.85       19.18      4.96 o
  -7   4   7       54.69       67.59      4.43 o
  -6   4   7       14.44       28.89      3.70 o
  -5   4   7      108.33       98.25      3.93 o
  -4   4   7      222.24      238.67      4.97 o
  -3   4   7       12.34       10.15      1.40 o
  -2   4   7      817.52      807.96      6.50 o
  -1   4   7      505.87      472.58      4.04 o
   0   4   7     1251.63     1283.00     17.51 o
   1   4   7      116.49       92.63      1.88 o
   2   4   7     1056.09     1077.54     15.12 o
   3   4   7       30.85       31.57      1.68 o
   4   4   7       55.26       66.37      3.11 o
   5   4   7      106.18       91.27      3.57 o
   6   4   7       21.21       19.54      3.28 o
   7   4   7        3.61        9.98      3.37 o
   8   4   7       18.78       19.91      3.95 o
  -8   5   7        4.77        7.91      4.76 o
  -7   5   7      176.08      170.68      7.77 o
  -6   5   7      269.70      258.62      6.97 o
  -5   5   7      315.77      329.00      7.20 o
  -4   5   7      303.59      279.02      6.70 o
  -3   5   7      193.05      168.46      3.97 o
  -2   5   7       29.80       41.73      2.01 o
  -1   5   7       50.07       36.41      1.54 o
   0   5   7      745.20      732.37      6.11 o
   1   5   7       21.20       27.53      1.44 o
   2   5   7       28.05       25.11      2.23 o
   3   5   7       37.05       27.96      2.13 o
   4   5   7        1.94       31.06      4.90 o
   5   5   7       54.38       59.17      3.36 o
   6   5   7       88.19       77.76      4.07 o
   7   5   7       36.30       32.02      3.80 o
   8   5   7       49.75       56.43      5.55 o
  -7   6   7       19.65       16.19      3.97 o
  -6   6   7        0.84        1.25      3.32 o
  -5   6   7      226.26      207.09      6.84 o
  -4   6   7      136.30      140.50      4.83 o
  -3   6   7       43.98       41.22      2.71 o
  -2   6   7      489.39      500.54      6.63 o
  -1   6   7       94.49       84.01      2.95 o
   0   6   7       74.61       66.03      2.59 o
   1   6   7      110.41      115.29      3.35 o
   2   6   7     1005.65     1006.99     12.39 o
   3   6   7        3.09        3.27      2.22 o
   4   6   7      164.79      162.05      4.77 o
   5   6   7        8.36        5.12      2.50 o
   6   6   7      125.26      117.06      4.81 o
   7   6   7       18.42       19.19      3.73 o
  -7   7   7       57.34       49.23      5.29 o
  -6   7   7       10.07        6.16      3.61 o
  -5   7   7        6.07        6.90      3.11 o
  -4   7   7      172.42      183.19      5.79 o
  -3   7   7      512.17      532.26      8.29 o
  -2   7   7       24.03       25.35      2.68 o
  -1   7   7        3.37       13.35      2.49 o
   0   7   7       20.78       20.01      2.25 o
   1   7   7        1.14        0.06      1.84 o
   2   7   7       15.21       14.15      2.63 o
   3   7   7        0.36       -0.65      2.90 o
   4   7   7       24.99       46.10      4.05 o
   5   7   7        0.71        3.86      4.10 o
   6   7   7       81.44       82.79      4.36 o
   7   7   7        5.83        5.75      3.52 o
  -6   8   7       89.99       85.81      6.20 o
  -5   8   7       93.98       95.98      6.65 o
  -4   8   7        3.19        4.09      3.08 o
  -3   8   7       36.97       34.47      3.66 o
  -2   8   7        7.28        7.66      2.48 o
  -1   8   7      652.03      637.21     10.83 o
   0   8   7       12.57       10.13      2.57 o
   1   8   7       48.46       62.49      3.42 o
   2   8   7      157.86      147.99      5.54 o
   3   8   7       42.63       43.21      5.22 o
   4   8   7       23.37       18.91      3.67 o
   5   8   7       11.60       12.62      3.70 o
   6   8   7       40.53       35.56      4.24 o
  -5   9   7       17.24       16.01      5.65 o
  -4   9   7       22.99       16.50      3.79 o
  -3   9   7       33.56       47.56      4.15 o
  -2   9   7       48.56       54.60      4.27 o
  -1   9   7      158.95      174.31      6.58 o
   0   9   7       18.64       21.81      3.18 o
   1   9   7       67.81       69.11      4.32 o
   2   9   7       19.74       17.02      2.94 o
   3   9   7       70.31       57.39      4.59 o
   4   9   7       38.30       41.09      4.46 o
   5   9   7       50.00       55.12      5.07 o
  -3  10   7        8.40       10.10      3.75 o
  -2  10   7        7.82        6.83      3.35 o
  -1  10   7       26.77       25.78      3.71 o
   0  10   7       48.24       51.40      4.08 o
   1  10   7       53.29       89.24      6.51 o
   2  10   7        7.69        4.69      3.19 o
   3  10   7       20.89       28.09      4.88 o
   0  11   7       16.97       11.63      3.45 o
  -8   0   8       95.55      115.73     10.64 o
  -6   0   8     4286.64     4259.26     35.70 o
  -4   0   8      752.29      728.88     13.97 o
  -2   0   8      240.57      232.27     15.46 o
   0   0   8     3506.03     3205.04     14.57 o
   2   0   8       75.65       50.35      2.35 o
   4   0   8      260.42      233.54      5.19 o
   6   0   8        3.46        6.88      3.07 o
   8   0   8      162.62      155.81      9.70 o
  -9   1   8      108.51      129.72      8.89 o
  -8   1   8      274.59      269.15      9.61 o
  -7   1   8      681.24      693.06     10.60 o
  -6   1   8     1345.31     1356.27     11.41 o
  -5   1   8      291.31      300.84      5.12 o
  -4   1   8      205.68      199.06      7.91 o
  -3   1   8      169.78      199.40      4.05 o
  -2   1   8     1063.25      992.21      8.05 o
  -1   1   8      872.31      809.11      8.49 o
   0   1   8      654.68      581.48      4.65 o
   1   1   8      673.61      727.38      6.74 o
   2   1   8      354.04      361.94      3.23 o
   3   1   8      371.90      339.47      3.19 o
   4   1   8      390.93      390.61      4.17 o
   5   1   8      104.20      112.57      2.94 o
   6   1   8      548.83      544.44      8.41 o
   7   1   8      359.20      348.26      8.04 o
   8   1   8        0.03       -2.05      3.44 o
   9   1   8        0.22        0.54      4.15 o
  -9   2   8       42.77       59.26      7.09 o
  -8   2   8       18.64       20.11      4.18 o
  -7   2   8      104.65      113.65      5.27 o
  -6   2   8      137.55      129.74      6.00 o
  -5   2   8      171.02      163.80      4.39 o
  -4   2   8      487.83      479.69      7.08 o
  -3   2   8        9.10        6.32      2.47 o
  -2   2   8      325.25      316.11      9.05 o
  -1   2   8     1562.97     1363.59     23.65 o
   0   2   8      187.00      190.88      2.24 o
   1   2   8        1.03        7.61      0.86 o
   2   2   8     1408.82     1429.49      8.58 o
   3   2   8       99.81       98.44      2.10 o
   4   2   8       77.92       84.76      2.49 o
   5   2   8      152.67      150.03      3.71 o
   6   2   8      346.59      328.70      8.43 o
   7   2   8      103.23      101.39      4.61 o
   8   2   8       14.13       16.00      5.38 o
  -8   3   8      252.01      236.61      9.10 o
  -7   3   8      116.95      143.91      8.91 o
  -6   3   8      742.80      747.43     12.56 o
  -5   3   8        0.05        3.60      2.59 o
  -4   3   8      388.63      415.72      6.23 o
  -3   3   8      360.29      298.47      4.53 o
  -2   3   8       29.62       26.33      1.38 o
  -1   3   8       24.03       26.86      1.38 o
   0   3   8      491.12      507.51      4.64 o
   1   3   8        0.53        2.78      1.05 o
   2   3   8      970.79     1039.70      6.12 o
   3   3   8       30.57       26.65      2.62 o
   4   3   8      118.84      118.86      3.06 o
   5   3   8        3.34        1.56      1.99 o
   6   3   8      727.34      677.04      9.11 o
   7   3   8       22.07       20.25      3.11 o
   8   3   8        7.32       16.45      3.72 o
  -8   4   8       77.64       81.11      6.94 o
  -7   4   8       11.10        9.77      3.62 o
  -6   4   8      148.98      147.38      5.52 o
  -5   4   8       14.67       13.81      2.56 o
  -4   4   8       55.20       57.33      2.95 o
  -3   4   8       51.44       41.40      1.94 o
  -2   4   8       26.33       25.31      1.54 o
  -1   4   8      423.17      405.18      5.15 o
   0   4   8     3001.46     2997.58     22.66 o
   1   4   8       34.10       44.38      1.92 o
   2   4   8       74.74       74.36      2.22 o
   3   4   8       77.87       60.65      2.07 o
   4   4   8       11.32       21.11      4.07 o
   5   4   8      141.13      125.17      4.60 o
   6   4   8        9.95       12.65      3.09 o
   7   4   8       88.86       73.34      4.78 o
   8   4   8       24.25       25.94      4.06 o
  -8   5   8       30.28       28.85      5.39 o
  -7   5   8      441.56      439.87     12.92 o
  -6   5   8        1.64        7.34      3.34 o
  -5   5   8      383.58      387.35      8.54 o
  -4   5   8      582.68      600.29      8.02 o
  -3   5   8      103.29       95.97      3.20 o
  -2   5   8      888.94      865.13      7.56 o
  -1   5   8       21.83       28.21      1.85 o
   0   5   8        8.37        8.09      1.13 o
   1   5   8       38.97       40.06      1.61 o
   2   5   8      677.03      738.13      6.79 o
   3   5   8      120.54      107.42      3.15 o
   4   5   8      195.49      201.81      5.28 o
   5   5   8      250.15      254.77      6.00 o
   6   5   8       29.42       26.89      3.38 o
   7   5   8        6.18        9.60      3.47 o
   8   5   8       18.06       25.73      4.11 o
  -7   6   8       16.91       20.29      4.15 o
  -6   6   8       40.75       32.70      4.16 o
  -5   6   8      182.76      184.98      5.91 o
  -4   6   8        8.15        8.50      2.55 o
  -3   6   8      589.61      560.79      7.94 o
  -2   6   8        2.41        2.58      2.00 o
  -1   6   8       36.94       37.19      2.18 o
   0   6   8      158.51      159.88      3.83 o
   1   6   8      134.81      136.22      3.61 o
   2   6   8        5.03       34.27      2.96 o
   3   6   8      196.94      186.99      5.03 o
   4   6   8       34.66       28.38      2.88 o
   5   6   8        5.07       -0.86      2.80 o
   6   6   8       18.53       16.89      3.01 o
   7   6   8        4.04        4.04      3.30 o
  -7   7   8       19.04       11.35      4.13 o
  -6   7   8        5.02        1.17      3.50 o
  -5   7   8       81.46       85.32      5.70 o
  -4   7   8        0.56        3.56      2.58 o
  -3   7   8     1044.41     1105.67     12.52 o
  -2   7   8       41.69       46.94      3.25 o
  -1   7   8      245.78      227.64      5.66 o
   0   7   8       63.86       56.73      2.97 o
   1   7   8        8.44        5.75      1.95 o
   2   7   8       62.82       59.83      3.62 o
   3   7   8      138.67      139.91      5.65 o
   4   7   8      197.21      190.22      6.26 o
   5   7   8        1.03        3.69      4.59 o
   6   7   8       25.39       24.22      3.30 o
  -6   8   8        1.85        2.51      3.82 o
  -5   8   8        0.00        0.15      4.19 o
  -4   8   8       25.87       20.40      3.69 o
  -3   8   8       86.86       91.16      4.95 o
  -2   8   8       54.02       54.26      3.62 o
  -1   8   8      214.93      216.80      6.78 o
   0   8   8       85.82       77.76      4.03 o
   1   8   8      456.45      446.78      8.29 o
   2   8   8        1.43       11.11      2.92 o
   3   8   8        0.17       -3.48      3.29 o
   4   8   8       42.13       45.77      4.34 o
   5   8   8        4.48        6.06      3.79 o
   6   8   8       18.66       18.59      3.89 o
  -5   9   8        6.44        5.56      4.99 o
  -4   9   8       19.10       17.78      3.84 o
  -3   9   8       92.35      103.23      5.55 o
  -2   9   8       10.01       13.86      3.10 o
  -1   9   8       44.47       68.27      5.15 o
   0   9   8       66.37       66.43      4.15 o
   1   9   8       60.49       52.52      3.94 o
   2   9   8       10.11        6.14      3.12 o
   3   9   8        1.89       -5.13      4.85 o
   4   9   8        8.32        6.39      3.92 o
   5   9   8        1.14       22.46      4.89 o
  -3  10   8       12.61       10.57      3.93 o
  -2  10   8        9.50       13.37      3.93 o
  -1  10   8       36.89       35.04      4.03 o
   0  10   8        4.68        4.22      2.93 o
   1  10   8      268.15      255.85      8.44 o
   2  10   8        2.99        3.04      3.24 o
   3  10   8       47.37       38.38      5.07 o
  -9   0   9        0.08        8.89      7.05 o
  -7   0   9     1118.43     1090.20     20.17 o
  -5   0   9     1163.64     1141.65     14.53 o
  -3   0   9     1887.44     1905.64     20.19 o
  -1   0   9     2429.05     2264.98     21.31 o
   1   0   9     4103.14     4061.65     14.83 o
   3   0   9     2005.65     1987.40     13.77 o
   5   0   9     1045.74     1010.59     11.67 o
   7   0   9       25.54       16.52      5.00 o
   9   0   9      119.20      120.51      9.76 o
  -9   1   9        8.18       27.44      6.26 o
  -8   1   9       22.31       36.63      5.47 o
  -7   1   9        3.29       13.38      3.72 o
  -6   1   9       27.16       53.42      6.51 o
  -5   1   9       20.33       16.34      2.99 o
  -4   1   9     1083.92     1108.85     10.74 o
  -3   1   9       10.53        4.29      1.87 o
  -2   1   9      103.40      133.89      2.80 o
  -1   1   9     1228.02     1207.24     10.81 o
   0   1   9      409.35      390.14      4.48 o
   1   1   9        7.21        8.54      1.02 o
   2   1   9      353.86      346.92      3.39 o
   3   1   9     1353.56     1286.27      6.72 o
   4   1   9      106.27      105.08      2.40 o
   5   1   9      125.05      129.24      3.35 o
   6   1   9       86.40       84.40      3.85 o
   7   1   9      141.87      145.59      5.74 o
   8   1   9      123.84      123.09      5.84 o
  -9   2   9       18.63       28.43      6.39 o
  -8   2   9       86.70       87.33      5.65 o
  -7   2   9        3.25        7.87      3.56 o
  -6   2   9      373.18      350.07      6.76 o
  -5   2   9      234.79      230.32      5.47 o
  -4   2   9      392.34      409.64      7.16 o
  -3   2   9       65.29       63.51      3.88 o
  -2   2   9     6763.63     6520.49     83.11 o
  -1   2   9      215.59      210.50      4.16 o
   0   2   9      237.96      205.59      2.78 o
   1   2   9      534.25      562.45      4.28 o
   2   2   9     1861.32     1860.01     13.32 o
   3   2   9      553.25      530.79      4.47 o
   4   2   9     1081.37     1057.34      7.96 o
   5   2   9       49.15       41.30      2.33 o
   6   2   9      208.13      199.31      5.29 o
   7   2   9       16.56       32.98      3.56 o
   8   2   9        3.50       10.79      3.61 o
  -8   3   9        0.25        6.33      4.80 o
  -7   3   9       22.51       34.19      4.10 o
  -6   3   9      206.71      249.21      8.15 o
  -5   3   9       41.50       48.32      6.58 o
  -4   3   9      236.63      235.45      4.17 o
  -3   3   9       31.05       23.89      1.53 o
  -2   3   9     1926.29     1975.89     19.98 o
  -1   3   9      111.60      128.27      2.48 o
   0   3   9     1947.83     1960.16     17.59 o
   1   3   9     1535.71     1515.14      7.53 o
   2   3   9       27.31       36.74      2.29 o
   3   3   9     1210.34     1131.75      7.49 o
   4   3   9      166.32      161.94      3.48 o
   5   3   9       16.04       30.95      3.37 o
   6   3   9       67.38       75.37      3.64 o
   7   3   9        0.77        6.70      3.17 o
   8   3   9        9.60       18.18      3.69 o
  -8   4   9       12.47       18.96      4.30 o
  -7   4   9        1.71        6.62      3.14 o
  -6   4   9      120.12      111.42      4.88 o
  -5   4   9        1.81        1.65      2.32 o
  -4   4   9       27.46       22.35      2.33 o
  -3   4   9       29.79       37.74      2.03 o
  -2   4   9      110.33      102.17      2.65 o
  -1   4   9       32.11       39.40      1.64 o
   0   4   9     1744.65     1812.11     25.67 o
   1   4   9     2989.30     2910.97     13.91 o
   2   4   9       41.17       47.55      1.81 o
   3   4   9        4.26        6.24      1.29 o
   4   4   9      557.19      543.92      6.64 o
   5   4   9       41.77       40.18      3.26 o
   6   4   9       56.24       61.63      4.05 o
   7   4   9        6.09       11.01      3.42 o
   8   4   9        3.55        9.30      3.73 o
  -8   5   9        4.07        4.21      4.48 o
  -7   5   9       26.80       58.08      5.43 o
  -6   5   9       35.94       29.71      3.84 o
  -5   5   9      398.44      383.99      9.10 o
  -4   5   9        7.97       14.32      2.87 o
  -3   5   9       36.39       37.56      2.27 o
  -2   5   9       74.05       81.48      2.58 o
  -1   5   9      136.00      141.14      3.01 o
   0   5   9        6.63        7.02      1.28 o
   1   5   9       15.43        9.41      1.31 o
   2   5   9      263.74      301.62      4.73 o
   3   5   9        0.70       -1.98      1.71 o
   4   5   9       29.94       32.53      4.27 o
   5   5   9       52.30       49.69      3.36 o
   6   5   9      125.28      117.96      5.15 o
   7   5   9       66.76       72.89      5.70 o
  -7   6   9       23.28       22.94      4.32 o
  -6   6   9        6.81        8.90      3.47 o
  -5   6   9        2.26        2.08      2.88 o
  -4   6   9      129.02      132.22      4.78 o
  -3   6   9        4.47        6.42      2.26 o
  -2   6   9       21.63       22.18      2.25 o
  -1   6   9        8.81        6.34      1.55 o
   0   6   9      519.26      526.16      7.20 o
   1   6   9        6.53        7.95      1.92 o
   2   6   9      805.35      800.09      7.84 o
   3   6   9       61.71       60.90      3.02 o
   4   6   9       67.43       58.33      3.30 o
   5   6   9        3.22       -3.26      3.32 o
   6   6   9        0.10       -4.22      2.81 o
   7   6   9       11.04       11.97      3.39 o
  -7   7   9        2.09        2.21      3.84 o
  -6   7   9       32.85       29.27      4.35 o
  -5   7   9      253.08      231.56      8.31 o
  -4   7   9       40.10       38.53      3.49 o
  -3   7   9       27.10       43.97      3.64 o
  -2   7   9      260.45      261.88      6.72 o
  -1   7   9       81.01       71.81      3.49 o
   0   7   9        2.13        2.73      1.96 o
   1   7   9       19.81       14.45      2.22 o
   2   7   9       63.78       69.24      4.13 o
   3   7   9        5.72        1.86      2.88 o
   4   7   9      158.52      151.49      5.78 o
   5   7   9      169.40      159.20      5.77 o
   6   7   9        0.28       -3.39      2.81 o
  -6   8   9       12.06        5.00      3.62 o
  -5   8   9       63.41       53.55      5.73 o
  -4   8   9        2.44        4.06      3.79 o
  -3   8   9      129.93      117.78      5.94 o
  -2   8   9       11.01        8.04      2.48 o
  -1   8   9      185.47      175.72      6.14 o
   0   8   9        4.81        3.32      2.40 o
   1   8   9       39.33       54.96      3.75 o
   2   8   9      159.77      162.44      5.85 o
   3   8   9        2.09       -2.07      3.08 o
   4   8   9       22.84       22.54      3.69 o
   5   8   9       13.34       13.40      3.67 o
   6   8   9       13.31        5.73      3.54 o
  -5   9   9        8.59        5.53      5.04 o
  -4   9   9        0.11       -2.04      4.13 o
  -3   9   9      134.13      140.00      6.79 o
  -2   9   9        0.08        2.76      3.03 o
  -1   9   9      166.49      170.55      6.50 o
   0   9   9       26.81       25.11      3.16 o
   1   9   9       62.49       59.62      4.30 o
   2   9   9       14.21       13.58      2.82 o
   3   9   9       19.42       11.16      3.88 o
   4   9   9        5.35        8.30      3.51 o
   5   9   9      144.40      173.28      7.88 o
  -3  10   9        6.53       10.79      5.01 o
  -2  10   9       33.40       22.97      3.87 o
  -1  10   9        3.45        5.16      2.95 o
   0  10   9        6.20        5.22      2.94 o
   1  10   9        0.57        6.27      3.35 o
   2  10   9        0.04        1.76      3.31 o
   3  10   9       14.26        8.32      3.76 o
  -8   0  10       20.16       23.39      7.21 o
  -6   0  10       14.27       24.31      4.85 o
  -4   0  10       27.17       21.27      4.37 o
  -2   0  10     4601.88     4544.04     34.46 o
   0   0  10     5532.25     5174.70     18.99 o
   2   0  10      337.27      350.84      5.94 o
   4   0  10       39.76       45.24      2.92 o
   6   0  10      107.38       90.92      5.07 o
   8   0  10       37.07       30.69      6.55 o
  -9   1  10        1.95       15.23      6.87 o
  -8   1  10      108.13      115.38      6.76 o
  -7   1  10        7.43        8.03      3.54 o
  -6   1  10      155.91      183.43      5.66 o
  -5   1  10      175.42      179.94      5.50 o
  -4   1  10      342.98      330.79      6.80 o
  -3   1  10      105.26      117.03      3.95 o
  -2   1  10     1538.38     1445.25     10.50 o
  -1   1  10     2037.45     1915.53     14.95 o
   0   1  10       47.99       53.74      1.51 o
   1   1  10       23.82       29.27      1.33 o
   2   1  10       51.62       61.19      1.85 o
   3   1  10      981.43      965.77      6.12 o
   4   1  10        8.63        9.73      1.33 o
   5   1  10      327.13      326.99      5.63 o
   6   1  10        0.76        2.03      2.35 o
   7   1  10        0.02        6.36      3.63 o
   8   1  10       18.08       29.63      4.78 o
  -8   2  10        9.47       16.89      4.63 o
  -7   2  10       41.62       38.98      5.61 o
  -6   2  10        1.87        8.79      5.35 o
  -5   2  10      189.62      185.51      4.82 o
  -4   2  10      489.26      495.83      9.07 o
  -3   2  10     1380.93     1354.99     41.68 o
  -2   2  10       37.47       47.99      2.92 o
  -1   2  10      421.63      400.99      8.13 o
   0   2  10      488.00      527.34      4.52 o
   1   2  10     7800.45     7625.20     26.71 o
   2   2  10      892.73      925.51      5.59 o
   3   2  10      696.28      705.78      5.69 o
   4   2  10       74.36       80.60      2.65 o
   5   2  10        2.65        2.76      2.08 o
   6   2  10      191.49      193.84      4.99 o
   7   2  10      182.11      186.48      5.58 o
   8   2  10       11.28       30.57      4.09 o
  -8   3  10       78.39       80.83      9.05 o
  -7   3  10       93.78       94.92      5.38 o
  -6   3  10      539.10      544.67     10.80 o
  -5   3  10       86.68       77.78      4.77 o
  -4   3  10       76.27       83.21      3.59 o
  -3   3  10      127.36      141.60      3.77 o
  -2   3  10       23.58       33.05      1.93 o
  -1   3  10     1391.96     1290.07     13.43 o
   0   3  10        0.17        3.54      0.94 o
   1   3  10      575.90      588.28      5.16 o
   2   3  10      861.35      953.52      6.53 o
   3   3  10       78.87       84.19      2.39 o
   4   3  10      102.95       95.38      2.95 o
   5   3  10      908.53      927.28      9.44 o
   6   3  10        0.01        8.47      3.40 o
   7   3  10       47.93       58.79      4.00 o
   8   3  10       16.47       27.00      3.85 o
  -8   4  10        0.02        4.32      5.02 o
  -7   4  10       59.13       53.75      4.12 o
  -6   4  10        5.97        6.13      2.85 o
  -5   4  10       25.20       21.98      3.36 o
  -4   4  10        2.20       -0.13      2.26 o
  -3   4  10       84.13       78.21      2.75 o
  -2   4  10     1185.91     1171.57      7.33 o
  -1   4  10       63.65       64.93      2.00 o
   0   4  10      107.04       93.18      2.14 o
   1   4  10      568.78      620.81      6.36 o
   2   4  10     1593.48     1590.23      9.84 o
   3   4  10        2.51        8.00      1.57 o
   4   4  10       21.58       32.20      4.24 o
   5   4  10        3.08        3.91      2.57 o
   6   4  10        0.40        3.00      3.20 o
   7   4  10       15.98       27.96      4.04 o
   8   4  10        7.67       11.34      3.92 o
  -8   5  10        0.12        4.74      4.43 o
  -7   5  10      176.61      180.23      7.03 o
  -6   5  10      141.80      135.35      5.99 o
  -5   5  10      218.86      204.52      6.55 o
  -4   5  10      285.08      270.01      6.79 o
  -3   5  10       10.25       17.02      1.94 o
  -2   5  10      170.00      180.97      3.69 o
  -1   5  10      410.69      408.02      5.17 o
   0   5  10      700.62      709.05      6.45 o
   1   5  10      360.27      338.73      4.34 o
   2   5  10      113.40      119.61      3.87 o
   3   5  10      241.41      226.54      4.45 o
   4   5  10      562.15      542.97      7.62 o
   5   5  10        0.85       11.99      2.99 o
   6   5  10      138.06      131.73      5.59 o
   7   5  10        0.25        4.46      3.13 o
  -7   6  10        0.01       -0.23      3.52 o
  -6   6  10       84.91       78.52      4.96 o
  -5   6  10        0.34       -1.66      2.86 o
  -4   6  10       56.40       58.69      4.05 o
  -3   6  10       42.85       46.07      3.05 o
  -2   6  10       66.75       68.27      3.27 o
  -1   6  10       43.34       36.29      2.31 o
   0   6  10        4.96        6.67      1.88 o
   1   6  10      554.57      530.64      7.54 o
   2   6  10       16.40       18.86      5.37 o
   3   6  10       36.42       28.15      2.27 o
   4   6  10       10.95        5.31      2.96 o
   5   6  10        0.87       -1.62      3.14 o
   6   6  10        2.90       -0.41      2.84 o
   7   6  10       15.81       11.06      3.47 o
  -6   7  10        3.21        1.54      3.60 o
  -5   7  10      159.55      155.82      9.58 o
  -4   7  10        3.23        6.78      3.29 o
  -3   7  10       39.12       37.02      3.25 o
  -2   7  10      152.77      157.48      5.45 o
  -1   7  10       14.40       11.74      2.32 o
   0   7  10      103.27      105.07      4.11 o
   1   7  10      118.54      117.37      4.38 o
   2   7  10       12.31       20.29      3.68 o
   3   7  10       18.43        9.67      2.76 o
   4   7  10       55.22       53.78      4.08 o
   5   7  10       43.85       50.91      4.71 o
   6   7  10        1.32       -3.30      3.36 o
  -6   8  10       18.09        5.65      4.75 o
  -5   8  10        5.66       -0.20      3.77 o
  -4   8  10        4.54        6.05      4.33 o
  -3   8  10       16.51       16.53      3.48 o
  -2   8  10       11.38        6.22      2.64 o
  -1   8  10      134.37      123.43      5.67 o
   0   8  10       33.75       28.41      3.18 o
   1   8  10        2.09        2.88      2.66 o
   2   8  10      102.28       97.81      4.80 o
   3   8  10        4.76       -0.64      3.04 o
   4   8  10       10.63        8.61      3.30 o
   5   8  10       28.68       46.49      4.76 o
  -5   9  10       16.16       11.96      5.31 o
  -4   9  10        2.28        0.55      4.13 o
  -3   9  10        0.43        5.94      4.18 o
  -2   9  10        9.01        8.08      3.27 o
  -1   9  10       20.58       21.68      3.35 o
   0   9  10       50.55       38.93      3.78 o
   1   9  10       24.12       15.23      2.93 o
   2   9  10        0.19        0.52      2.90 o
   3   9  10        1.13       -3.44      3.40 o
   4   9  10       32.39       34.93      4.51 o
  -3  10  10        0.42       -0.21      4.46 o
  -2  10  10        0.17       -3.32      3.85 o
  -1  10  10       50.37       41.30      4.17 o
   0  10  10       35.20       35.33      4.41 o
   1  10  10        0.41        1.69      3.23 o
   2  10  10       11.21       12.74      4.08 o
   3  10  10        2.84       -2.49      3.67 o
  -7   0  11       10.36        7.49      4.14 o
  -5   0  11      445.69      434.81     14.44 o
  -3   0  11       43.85       41.00      4.56 o
  -1   0  11      436.49      399.59      5.03 o
   1   0  11     3142.15     3287.29     38.31 o
   3   0  11     5261.52     5227.94     33.42 o
   5   0  11      151.08      157.16      5.14 o
   7   0  11       68.77       70.76      7.17 o
  -8   1  11        2.67       12.36      4.54 o
  -7   1  11       10.27        5.93      3.43 o
  -6   1  11      909.97      901.09     11.26 o
  -5   1  11      233.32      225.89      7.72 o
  -4   1  11      107.51       71.31      3.58 o
  -3   1  11       10.37        5.51      1.88 o
  -2   1  11     3623.41     3567.57     25.78 o
  -1   1  11     2663.54     2587.24     12.82 o
   0   1  11      325.00      321.97      3.13 o
   1   1  11      544.77      550.41      4.63 o
   2   1  11      190.73      241.08      3.24 o
   3   1  11       13.95       10.60      1.27 o
   4   1  11       35.19       36.43      2.00 o
   5   1  11      730.31      709.54      8.14 o
   6   1  11      140.99      139.85      4.48 o
   7   1  11       53.74       68.41      4.81 o
   8   1  11      122.67      120.42      6.47 o
  -8   2  11       20.25       18.97      4.67 o
  -7   2  11       86.33       90.59      6.74 o
  -6   2  11       84.56       84.33      4.79 o
  -5   2  11      460.74      476.97      7.96 o
  -4   2  11      205.67      227.43      5.11 o
  -3   2  11       23.42       27.15      3.44 o
  -2   2  11       35.44       21.00      1.24 o
  -1   2  11      643.62      638.38      8.40 o
   0   2  11       22.08       28.72      1.41 o
   1   2  11      539.05      619.44      6.88 o
   2   2  11     1922.90     1893.99      8.18 o
   3   2  11      482.10      509.50      5.02 o
   4   2  11        4.40        1.69      1.52 o
   5   2  11      192.22      186.32      4.44 o
   6   2  11        3.07        9.47      2.47 o
   7   2  11       11.62       18.94      3.22 o
   8   2  11      215.18      211.17      6.85 o
  -8   3  11       29.73       42.76      5.19 o
  -7   3  11       40.09       36.60      4.07 o
  -6   3  11      135.67      128.44      6.19 o
  -5   3  11       52.54       54.82      6.28 o
  -4   3  11      244.15      243.23      5.09 o
  -3   3  11       47.66       64.84      2.52 o
  -2   3  11      180.68      178.61      4.54 o
  -1   3  11     1385.08     1402.68      8.67 o
   0   3  11      231.06      197.73      3.03 o
   1   3  11        2.16        3.43      1.14 o
   2   3  11       90.85       76.15      1.93 o
   3   3  11      292.91      282.27      4.05 o
   4   3  11      643.86      663.64      6.81 o
   5   3  11      752.74      770.19     10.71 o
   6   3  11      369.84      409.21      7.26 o
   7   3  11      324.09      304.42      7.55 o
   8   3  11       14.91       22.73      3.92 o
  -8   4  11        1.59        2.20      4.63 o
  -7   4  11        5.85       10.13      3.70 o
  -6   4  11       29.97       35.55      3.54 o
  -5   4  11        4.00        2.07      2.89 o
  -4   4  11       10.68        4.66      2.29 o
  -3   4  11      672.25      645.12      7.53 o
  -2   4  11      629.32      655.82      5.64 o
  -1   4  11        5.82        4.47      1.30 o
   0   4  11      750.68      764.85      5.99 o
   1   4  11        0.25        1.68      1.18 o
   2   4  11        0.00        1.25      1.40 o
   3   4  11      829.69      816.08      7.35 o
   4   4  11       59.05       67.95      4.38 o
   5   4  11       13.11       21.85      2.97 o
   6   4  11       54.70       58.42      4.41 o
   7   4  11      162.50      162.48      6.49 o
   8   4  11       63.23       67.46      5.23 o
  -7   5  11       49.33       65.83      5.02 o
  -6   5  11       99.00       95.82      5.30 o
  -5   5  11        6.96        4.69      2.91 o
  -4   5  11        2.28        3.77      2.59 o
  -3   5  11      120.64      116.79      3.88 o
  -2   5  11     1017.45     1011.25      9.44 o
  -1   5  11        6.63        5.77      1.59 o
   0   5  11      471.45      467.75      5.34 o
   1   5  11       60.03       65.66      2.25 o
   2   5  11       96.86       91.00      3.88 o
   3   5  11       48.91       44.44      2.48 o
   4   5  11      638.09      634.10      8.27 o
   5   5  11      673.47      639.16     12.34 o
   6   5  11      331.50      302.36      7.81 o
   7   5  11        2.60        8.83      3.25 o
  -7   6  11        2.13        8.11      4.91 o
  -6   6  11        2.80        1.96      3.32 o
  -5   6  11        2.24       -0.27      2.81 o
  -4   6  11      298.52      287.11      7.44 o
  -3   6  11      529.79      522.89      9.28 o
  -2   6  11       25.15       27.74      2.51 o
  -1   6  11      185.31      178.00      4.37 o
   0   6  11       82.06       77.68      2.99 o
   1   6  11       29.26       29.43      2.38 o
   2   6  11      195.09      167.81      4.34 o
   3   6  11        0.44        1.11      2.30 o
   4   6  11       96.77       89.96      3.97 o
   5   6  11        2.95        2.00      3.86 o
   6   6  11       28.89       19.95      3.31 o
   7   6  11        0.09        3.32      3.42 o
  -6   7  11        6.19        3.58      4.23 o
  -5   7  11        0.16        9.63      4.28 o
  -4   7  11       31.22       30.30      3.92 o
  -3   7  11      295.99      285.16      7.49 o
  -2   7  11        0.59        1.26      2.28 o
  -1   7  11       60.22       61.76      3.66 o
   0   7  11      140.46      128.78      4.53 o
   1   7  11      153.68      143.46      4.86 o
   2   7  11      143.65      153.86      5.98 o
   3   7  11       59.58       43.55      4.06 o
   4   7  11       16.64       21.30      3.21 o
   5   7  11       94.89      101.84      6.89 o
   6   7  11       46.04       43.69      3.89 o
  -5   8  11       31.04       24.58      4.71 o
  -4   8  11       67.89       61.21      5.71 o
  -3   8  11        0.01       -0.26      2.95 o
  -2   8  11       11.59       11.53      3.10 o
  -1   8  11        0.88       -4.22      3.72 o
   0   8  11        2.89        0.87      2.62 o
   1   8  11       15.27       10.46      2.77 o
   2   8  11        7.42        5.40      2.83 o
   3   8  11        0.49       -2.02      3.51 o
   4   8  11        2.83        7.90      3.57 o
   5   8  11       24.23       33.50      4.43 o
  -4   9  11        0.19        0.49      4.66 o
  -3   9  11       41.98       39.87      5.18 o
  -2   9  11       76.02       76.20      5.98 o
  -1   9  11       17.91       13.84      2.95 o
   0   9  11       40.64       28.18      3.46 o
   1   9  11       49.13       48.03      4.51 o
   2   9  11        1.94        1.40      2.89 o
   3   9  11       63.74       52.39      4.66 o
   4   9  11       53.46       57.92      5.18 o
  -3  10  11       15.79       14.22      5.27 o
  -2  10  11        5.66        4.45      3.87 o
  -1  10  11       12.65        5.02      3.63 o
   0  10  11        5.39        5.34      3.43 o
   1  10  11        0.02        0.45      3.20 o
   2  10  11       45.95       52.11      4.75 o
  -8   0  12       90.20       84.27      9.94 o
  -6   0  12       59.39       56.13      7.02 o
  -4   0  12      195.22      161.47      8.62 o
  -2   0  12      599.43      570.47     10.29 o
   0   0  12      635.98      578.91      7.76 o
   2   0  12     1282.86     1318.08     11.22 o
   4   0  12       60.93       42.89      3.78 o
   6   0  12       85.10       90.42      6.14 o
   8   0  12       91.74       86.97      8.40 o
  -8   1  12        1.48        7.58      4.08 o
  -7   1  12       30.00       23.78      3.90 o
  -6   1  12      196.19      199.43      6.40 o
  -5   1  12       25.03       38.68      7.18 o
  -4   1  12       13.57       10.63      2.61 o
  -3   1  12      334.07      278.69      6.06 o
  -2   1  12      830.63      925.64      8.12 o
  -1   1  12      173.21      216.56      2.65 o
   0   1  12       80.80       64.97      2.05 o
   1   1  12      473.66      472.84      4.47 o
   2   1  12      117.79      136.99      2.83 o
   3   1  12      132.11      128.78      2.62 o
   4   1  12       72.89       74.21      2.74 o
   5   1  12      375.47      399.41      6.36 o
   6   1  12      516.36      520.94      7.77 o
   7   1  12      439.04      430.81      8.87 o
   8   1  12       32.07       40.22      4.99 o
  -8   2  12        2.34        2.67      4.13 o
  -7   2  12      148.86      149.04      7.67 o
  -6   2  12        0.03       -2.85      2.90 o
  -5   2  12       98.26      118.68      7.63 o
  -4   2  12       88.25       87.94      5.41 o
  -3   2  12       11.75        6.51      1.82 o
  -2   2  12       16.88       26.30      1.59 o
  -1   2  12     1517.27     1468.42     13.08 o
   0   2  12      498.19      499.98      5.98 o
   1   2  12     3807.32     3963.18     20.78 o
   2   2  12      163.84      175.38      3.07 o
   3   2  12      433.71      404.02      4.64 o
   4   2  12       32.32       37.32      2.20 o
   5   2  12      532.24      520.46      7.21 o
   6   2  12        9.27       11.91      2.60 o
   7   2  12       21.12       26.81      3.52 o
   8   2  12       63.42       66.66      4.77 o
  -8   3  12        0.09        1.06      4.20 o
  -7   3  12        0.07        1.52      5.12 o
  -6   3  12        8.58        2.61      4.14 o
  -5   3  12       10.59        8.03      2.89 o
  -4   3  12       11.27       17.30      2.42 o
  -3   3  12       54.89       42.77      2.41 o
  -2   3  12       11.24       19.36      1.99 o
  -1   3  12        8.05       11.98      1.39 o
   0   3  12       28.86       38.10      1.59 o
   1   3  12       57.26       61.51      2.16 o
   2   3  12      325.21      371.03      3.92 o
   3   3  12     1428.90     1418.44      8.90 o
   4   3  12     1013.77     1002.59     10.76 o
   5   3  12      488.49      469.99      6.78 o
   6   3  12     1394.40     1398.20     14.08 o
   7   3  12       58.13       74.31      4.65 o
   8   3  12        1.63        6.99      3.54 o
  -8   4  12       14.58       14.39      4.28 o
  -7   4  12        4.59        2.99      3.12 o
  -6   4  12      183.92      178.08      6.93 o
  -5   4  12       11.11        3.70      3.23 o
  -4   4  12       24.99       25.45      2.80 o
  -3   4  12        5.85        7.13      3.74 o
  -2   4  12      300.67      334.97      5.41 o
  -1   4  12      671.68      704.19      6.94 o
   0   4  12     1510.99     1405.71      8.26 o
   1   4  12      118.40      130.66      2.81 o
   2   4  12      420.64      400.54      4.79 o
   3   4  12       11.21       16.15      1.95 o
   4   4  12      265.02      254.25      5.00 o
   5   4  12        2.10        4.73      2.54 o
   6   4  12       20.73       29.41      3.54 o
   7   4  12       46.13       50.65      4.62 o
   8   4  12       23.44       31.62      4.46 o
  -7   5  12        0.09        1.87      3.77 o
  -6   5  12        3.89        2.34      3.84 o
  -5   5  12       34.25       34.95      4.12 o
  -4   5  12       46.72       46.06      4.06 o
  -3   5  12       34.73       27.12      3.67 o
  -2   5  12      625.62      621.37      7.34 o
  -1   5  12       97.03       99.83      3.08 o
   0   5  12       74.81       59.65      3.46 o
   1   5  12      277.99      300.42      4.82 o
   2   5  12      644.39      649.02      8.11 o
   3   5  12       49.71       40.55      2.53 o
   4   5  12      170.35      195.31      5.08 o
   5   5  12      331.75      337.41      6.79 o
   6   5  12        2.95        3.69      3.20 o
   7   5  12        6.67        5.26      3.34 o
  -7   6  12      108.17      119.23      8.01 o
  -6   6  12       26.92       28.75      4.68 o
  -5   6  12        2.32        2.19      3.37 o
  -4   6  12       15.06       24.51      3.46 o
  -3   6  12      435.46      417.60      8.59 o
  -2   6  12       40.80       46.97      3.34 o
  -1   6  12       10.24        7.17      1.76 o
   0   6  12       39.98       38.43      3.94 o
   1   6  12       18.70       36.82      2.75 o
   2   6  12       55.40       58.34      5.73 o
   3   6  12      169.01      151.50      4.30 o
   4   6  12        0.19       -1.02      2.33 o
   5   6  12      144.37      120.59      6.00 o
   6   6  12        0.27       -2.56      3.08 o
   7   6  12       89.57       89.76      5.31 o
  -6   7  12       25.95       25.45      5.20 o
  -5   7  12      101.93       82.95      8.52 o
  -4   7  12        7.64        5.04      3.15 o
  -3   7  12       89.00       96.74      4.85 o
  -2   7  12        0.83        4.01      2.86 o
  -1   7  12       41.99       38.96      3.25 o
   0   7  12      411.46      397.02      7.68 o
   1   7  12        3.11        6.02      2.50 o
   2   7  12      536.42      510.79      9.39 o
   3   7  12       76.92       78.37      4.33 o
   4   7  12        1.00        5.38      2.99 o
   5   7  12       12.96       18.44      4.10 o
   6   7  12       74.99       74.32      4.60 o
  -5   8  12       21.53       17.30      4.68 o
  -4   8  12       25.62       27.73      4.72 o
  -3   8  12        1.22       -0.77      2.95 o
  -2   8  12       18.48       15.35      3.31 o
  -1   8  12       40.76       28.21      3.69 o
   0   8  12      208.41      206.10      6.74 o
   1   8  12        0.50        2.17      2.60 o
   2   8  12       55.90       57.70      4.38 o
   3   8  12        9.18        7.25      3.32 o
   4   8  12       72.03       80.67      5.46 o
   5   8  12       38.81       45.53      5.19 o
  -4   9  12       10.46       11.57      4.40 o
  -3   9  12        1.93        2.45      3.91 o
  -2   9  12       51.58       64.28      6.01 o
  -1   9  12        4.03        0.82      3.04 o
   0   9  12        0.05       -3.80      2.79 o
   1   9  12        7.38       10.45      3.46 o
   2   9  12        3.53        6.70      3.27 o
   3   9  12        3.88        1.18      3.36 o
   4   9  12       19.57       20.66      4.08 o
  -2  10  12        0.10       -1.36      3.81 o
  -1  10  12       32.65       31.89      4.48 o
   0  10  12        1.27        0.91      3.25 o
   1  10  12        6.76        4.86      3.36 o
   2  10  12        2.71        2.92      3.71 o
  -7   0  13       55.09       59.54      6.19 o
  -5   0  13      306.54      271.92     12.26 o
  -3   0  13      934.23      918.71     17.64 o
  -1   0  13        1.12        8.01      1.41 o
   1   0  13    13152.06    13489.52    175.33 o
   3   0  13     1188.77     1287.38     11.84 o
   5   0  13      250.68      252.70      6.52 o
   7   0  13       45.03       48.02      5.80 o
  -8   1  13       12.49        6.82      3.77 o
  -7   1  13       37.08       31.73      4.09 o
  -6   1  13        0.47       -0.01      3.02 o
  -5   1  13      534.03      532.00     12.81 o
  -4   1  13       30.07       36.92      4.02 o
  -3   1  13      173.79      162.94      5.01 o
  -2   1  13       66.48       46.63      2.09 o
  -1   1  13     1158.78     1149.64     11.31 o
   0   1  13       58.41       70.64      1.86 o
   1   1  13       49.32       40.09      1.85 o
   2   1  13      581.34      547.51      5.36 o
   3   1  13     1158.02     1142.22      7.41 o
   4   1  13       15.64       22.36      2.10 o
   5   1  13      221.66      241.93      5.63 o
   6   1  13      319.50      317.25      6.31 o
   7   1  13        1.76        9.32      3.39 o
   8   1  13       59.30       59.21      5.47 o
  -8   2  13       25.70       23.77      4.92 o
  -7   2  13       26.43       36.12      4.16 o
  -6   2  13        1.70        2.15      2.91 o
  -5   2  13      166.21      167.98      7.84 o
  -4   2  13      157.72      152.22      4.53 o
  -3   2  13      469.81      459.50      6.73 o
  -2   2  13      351.96      337.42      5.32 o
  -1   2  13      626.51      626.98      5.71 o
   0   2  13     1085.10     1004.73      8.44 o
   1   2  13      237.69      269.37      3.68 o
   2   2  13      302.05      309.03      3.98 o
   3   2  13      776.92      806.03      6.57 o
   4   2  13        0.62        4.60      1.80 o
   5   2  13       77.74       80.12      3.40 o
   6   2  13      173.27      164.51      4.63 o
   7   2  13       40.14       42.68      3.32 o
   8   2  13        7.96       13.73      3.78 o
  -8   3  13        1.31        3.80      4.02 o
  -7   3  13       15.94       10.85      3.90 o
  -6   3  13       16.74       13.49      4.02 o
  -5   3  13        0.01        3.57      2.62 o
  -4   3  13      120.56      117.19      5.21 o
  -3   3  13     1688.86     1737.57     13.49 o
  -2   3  13     1012.87      956.28      7.65 o
  -1   3  13      484.40      490.31      5.09 o
   0   3  13        5.18        2.84      1.20 o
   1   3  13      222.63      187.91      3.33 o
   2   3  13       75.07       68.23      2.08 o
   3   3  13      138.95      144.11      3.28 o
   4   3  13      110.03      121.31      3.54 o
   5   3  13       39.60       50.20      3.10 o
   6   3  13      163.50      175.26      5.08 o
   7   3  13       69.46       73.42      4.64 o
   8   3  13       32.12       25.84      3.93 o
  -8   4  13        3.15        0.86      4.30 o
  -7   4  13       63.80       61.60      4.88 o
  -6   4  13        0.64       -2.65      3.27 o
  -5   4  13      132.59      120.94      5.43 o
  -4   4  13       14.27        7.88      2.91 o
  -3   4  13      585.14      573.71      7.14 o
  -2   4  13        1.61        2.89      1.65 o
  -1   4  13       80.47       87.81      2.69 o
   0   4  13        2.33        5.17      1.39 o
   1   4  13     1345.21     1294.38     10.85 o
   2   4  13       11.85       15.48      2.02 o
   3   4  13      191.55      166.15      3.77 o
   4   4  13       21.16       28.66      3.22 o
   5   4  13       66.66       59.33      3.77 o
   6   4  13       14.49        9.01      3.20 o
   7   4  13        0.47       13.48      3.77 o
  -7   5  13        0.24        4.63      4.01 o
  -6   5  13        0.42        0.95      3.63 o
  -5   5  13      147.07      134.28      7.03 o
  -4   5  13       39.92       36.36      4.26 o
  -3   5  13        1.11        2.39      2.29 o
  -2   5  13      396.51      421.23      7.02 o
  -1   5  13      124.80      123.01      5.08 o
   0   5  13       11.12       13.75      2.30 o
   1   5  13      248.33      244.40      4.76 o
   2   5  13      817.70      794.11      8.74 o
   3   5  13       25.46       25.19      2.53 o
   4   5  13      298.28      307.42      6.15 o
   5   5  13        4.06       14.99      3.02 o
   6   5  13        2.30       -0.56      3.41 o
   7   5  13        8.52       15.70      3.51 o
  -7   6  13        1.18        7.55      4.74 o
  -6   6  13      108.76      127.53      6.93 o
  -5   6  13        9.93        8.48      3.71 o
  -4   6  13      230.01      237.55      6.64 o
  -3   6  13        3.57        3.77      2.44 o
  -2   6  13       75.39       75.01      3.95 o
  -1   6  13        3.12        0.34      2.44 o
   0   6  13      801.36      812.74     14.08 o
   1   6  13       19.56       37.41      3.83 o
   2   6  13      408.65      387.38     11.02 o
   3   6  13       19.71       14.60      2.32 o
   4   6  13       13.95       15.90      2.58 o
   5   6  13      203.65      208.48      7.07 o
   6   6  13        6.02        6.59      3.28 o
  -6   7  13       41.90       40.28      5.82 o
  -5   7  13       54.93       52.87      5.82 o
  -4   7  13       34.48       33.85      4.10 o
  -3   7  13       20.51       16.97      3.03 o
  -2   7  13      183.01      195.79      7.07 o
  -1   7  13        3.28        2.23      2.53 o
   0   7  13      237.82      252.20      6.37 o
   1   7  13      118.39      123.77      4.90 o
   2   7  13      200.23      174.98      6.36 o
   3   7  13        4.20        0.18      2.86 o
   4   7  13       56.61       63.92      4.98 o
   5   7  13       12.34       19.21      4.12 o
   6   7  13        0.47       -0.23      3.46 o
  -5   8  13       14.96       27.86      5.19 o
  -4   8  13       11.05       19.67      4.57 o
  -3   8  13       39.42       46.60      4.55 o
  -2   8  13       45.13       53.60      4.80 o
  -1   8  13        0.37        3.92      3.35 o
   0   8  13      349.17      320.18      8.26 o
   1   8  13       26.80       33.75      3.68 o
   2   8  13        0.68        4.49      3.06 o
   3   8  13       47.22       44.24      4.42 o
   4   8  13        0.05        3.56      3.49 o
   5   8  13        7.15       18.27      5.59 o
  -4   9  13        3.02       18.01      5.18 o
  -3   9  13        9.92       14.63      4.34 o
  -2   9  13      198.93      207.69      9.05 o
  -1   9  13        3.97        3.35      3.13 o
   0   9  13       15.62        9.33      3.22 o
   1   9  13       35.30       27.27      4.04 o
   2   9  13       82.84       78.51      5.24 o
   3   9  13        6.61       -1.00      3.53 o
   4   9  13        0.10       -2.25      3.71 o
  -2  10  13       16.83        7.69      4.00 o
  -1  10  13        3.97        1.99      3.60 o
   0  10  13       18.86       24.29      4.91 o
   1  10  13        0.87        4.53      4.01 o
   2  10  13        3.53        2.11      4.28 o
  -8   0  14        7.08        0.72      6.31 o
  -6   0  14       97.87       82.11      8.42 o
  -4   0  14      329.34      286.18     11.54 o
  -2   0  14      314.93      327.21      5.75 o
   0   0  14      345.68      385.47      5.39 o
   2   0  14      137.93      119.62      3.59 o
   4   0  14      246.56      231.24      5.87 o
   6   0  14        4.35        3.55      3.93 o
   8   0  14       23.34       26.67      6.47 o
  -8   1  14       17.67       14.80      4.13 o
  -7   1  14        4.53        3.23      3.35 o
  -6   1  14      155.02      136.50      5.61 o
  -5   1  14       63.39       64.73      5.19 o
  -4   1  14        1.31        1.07      2.45 o
  -3   1  14      111.58      116.68      4.68 o
  -2   1  14       35.80       37.52      2.58 o
  -1   1  14      494.84      525.84      5.07 o
   0   1  14      223.35      236.29      3.09 o
   1   1  14        0.43        4.74      1.47 o
   2   1  14       15.62       14.76      2.11 o
   3   1  14       71.75       75.96      2.39 o
   4   1  14     1001.06     1003.71      8.26 o
   5   1  14     1701.24     1627.69     14.68 o
   6   1  14      182.20      196.53      5.34 o
   7   1  14       16.21       18.69      3.55 o
   8   1  14       10.89       23.07      4.82 o
  -8   2  14       21.73       31.04      4.92 o
  -7   2  14       67.03       68.67      5.40 o
  -6   2  14       36.32       35.85      4.56 o
  -5   2  14      591.05      601.74     10.02 o
  -4   2  14       69.32       74.68      3.83 o
  -3   2  14      271.34      257.73      5.38 o
  -2   2  14      171.57      155.57      4.13 o
  -1   2  14     1430.75     1536.53      9.02 o
   0   2  14      636.66      604.19      5.35 o
   1   2  14      243.33      221.06      3.81 o
   2   2  14      143.05      137.03      2.91 o
   3   2  14     1644.22     1642.73      9.78 o
   4   2  14        6.67        7.19      1.74 o
   5   2  14      108.55      111.30      3.76 o
   6   2  14        0.99        0.86      2.32 o
   7   2  14        7.22        7.82      2.57 o
   8   2  14        1.58        4.48      4.05 o
  -8   3  14       30.59       38.43      5.29 o
  -7   3  14       13.43       11.25      3.72 o
  -6   3  14        4.62        1.67      3.21 o
  -5   3  14      118.76      111.58      5.23 o
  -4   3  14        2.22        0.88      2.41 o
  -3   3  14        0.15        4.35      2.26 o
  -2   3  14      574.42      559.98      6.66 o
  -1   3  14       34.08       32.69      2.12 o
   0   3  14       21.00       19.96      1.73 o
   1   3  14      209.62      202.42      3.72 o
   2   3  14      842.55      830.91      7.24 o
   3   3  14       34.02       34.66      1.98 o
   4   3  14     1105.26     1093.56      9.86 o
   5   3  14      272.59      275.67      5.53 o
   6   3  14      197.10      191.20      5.10 o
   7   3  14       13.78       14.54      3.88 o
   8   3  14        0.02        6.37      3.66 o
  -7   4  14        0.29        1.55      3.57 o
  -6   4  14        0.01       -3.94      3.64 o
  -5   4  14      117.42      102.19      5.19 o
  -4   4  14      128.62      112.81      5.02 o
  -3   4  14      293.74      269.39      5.59 o
  -2   4  14      285.09      282.33      4.84 o
  -1   4  14       26.74       24.21      1.82 o
   0   4  14      555.79      524.21      5.78 o
   1   4  14        2.46       10.19      1.74 o
   2   4  14      461.79      436.02      5.64 o
   3   4  14       12.67       23.73      2.20 o
   4   4  14      360.86      353.59      5.68 o
   5   4  14       94.23       93.32      4.41 o
   6   4  14       14.30       12.27      3.17 o
   7   4  14      160.75      160.11      6.31 o
  -7   5  14        8.13       17.76      4.66 o
  -6   5  14        0.46       -2.55      3.61 o
  -5   5  14       37.43       35.78      4.31 o
  -4   5  14       94.83       76.56      4.93 o
  -3   5  14       23.54       16.66      2.88 o
  -2   5  14      718.17      727.73      9.21 o
  -1   5  14     1096.85     1131.93     11.43 o
   0   5  14      503.21      516.45      6.00 o
   1   5  14      746.62      744.47      7.78 o
   2   5  14      886.15      872.65     15.20 o
   3   5  14        2.65        1.82      2.16 o
   4   5  14      261.64      251.82      5.32 o
   5   5  14      316.37      283.96      6.35 o
   6   5  14        0.77        2.77      3.35 o
   7   5  14        2.27        6.26      3.47 o
  -7   6  14       56.48       69.16      6.17 o
  -6   6  14        1.96       13.67      4.43 o
  -5   6  14      119.63      116.15      6.39 o
  -4   6  14        1.81        2.74      3.15 o
  -3   6  14       99.11      107.87      4.79 o
  -2   6  14       45.13       40.63      3.30 o
  -1   6  14        0.01        1.41      2.18 o
   0   6  14      310.42      311.31     10.58 o
   1   6  14      245.58      257.94      5.81 o
   2   6  14        8.99        8.63      3.60 o
   3   6  14       20.94       13.09      2.43 o
   4   6  14      207.15      212.55      6.44 o
   5   6  14        1.37        7.56      3.21 o
   6   6  14       48.90       40.45      4.05 o
  -6   7  14       28.46       28.04      5.92 o
  -5   7  14       69.37       84.99      6.62 o
  -4   7  14       59.40       50.41      5.26 o
  -3   7  14       15.88       13.97      2.99 o
  -2   7  14      680.43      681.71     12.46 o
  -1   7  14      100.84       96.56      4.79 o
   0   7  14      356.01      344.83      8.13 o
   1   7  14      323.10      305.48      7.17 o
   2   7  14       19.14        9.36      4.26 o
   3   7  14       32.15       24.30      3.29 o
   4   7  14      122.40      122.85      6.17 o
   5   7  14        0.92       10.59      3.61 o
   6   7  14      106.64       95.79      5.43 o
  -5   8  14       48.78       57.77      6.29 o
  -4   8  14      109.84      116.84      8.95 o
  -3   8  14       67.03       74.18      5.36 o
  -2   8  14      312.26      324.16      9.34 o
  -1   8  14      199.57      176.20      7.24 o
   0   8  14        0.64        8.02      3.43 o
   1   8  14       18.73       17.27      3.21 o
   2   8  14       73.32       64.30      4.69 o
   3   8  14       82.86       85.20      5.65 o
   4   8  14        6.51        9.47      3.60 o
   5   8  14        1.85        9.39      6.03 o
  -4   9  14      156.54      165.08     10.75 o
  -3   9  14        2.85        6.72      4.80 o
  -2   9  14       59.88       61.58      6.05 o
  -1   9  14        7.46        5.27      3.41 o
   0   9  14        1.29       -4.45      3.75 o
   1   9  14       14.31       13.78      4.13 o
   2   9  14        8.48        4.10      3.42 o
   3   9  14        0.03       -3.75      3.62 o
  -1  10  14       18.46        8.42      3.65 o
   0  10  14       26.56       26.06      4.92 o
   1  10  14       31.82       42.41      4.97 o
  -7   0  15      114.86      119.49      8.16 o
  -5   0  15       92.80       78.15      7.74 o
  -3   0  15        3.74        5.58      3.60 o
  -1   0  15     5242.36     5386.11     42.47 o
   1   0  15     1028.50     1085.94     11.30 o
   3   0  15      274.68      242.26      6.12 o
   5   0  15      797.81      789.56     12.65 o
   7   0  15        0.04        2.00      4.25 o
  -8   1  15        0.77       -0.98      3.81 o
  -7   1  15        0.17       -1.23      3.43 o
  -6   1  15        1.21       -1.33      3.60 o
  -5   1  15      100.45      100.75      6.06 o
  -4   1  15        3.52        1.95      2.50 o
  -3   1  15      267.13      291.77      7.14 o
  -2   1  15      312.99      286.55      4.53 o
  -1   1  15      254.40      238.71      4.22 o
   0   1  15      383.41      400.80      4.43 o
   1   1  15      811.58      829.25      6.56 o
   2   1  15       71.09       57.54      2.16 o
   3   1  15       22.74       18.43      1.65 o
   4   1  15      639.38      636.69      6.80 o
   5   1  15      451.98      437.15      6.59 o
   6   1  15      459.26      428.16      7.32 o
   7   1  15      101.67      104.90      4.90 o
   8   1  15      206.00      201.54      7.50 o
  -8   2  15        5.94        5.70      5.54 o
  -7   2  15       18.94       25.58      5.50 o
  -6   2  15       12.19       18.30      3.05 o
  -5   2  15       42.55       59.31      4.92 o
  -4   2  15       67.05       60.86      4.23 o
  -3   2  15       76.34       66.65      3.29 o
  -2   2  15       37.46       39.35      2.19 o
  -1   2  15       14.42       24.14      2.01 o
   0   2  15      534.72      489.30      4.99 o
   1   2  15      590.80      618.57      6.30 o
   2   2  15      282.57      270.34      4.16 o
   3   2  15       39.66       40.07      2.15 o
   4   2  15      108.17      102.18      3.11 o
   5   2  15      328.20      317.83      5.81 o
   6   2  15        3.73        4.30      2.37 o
   7   2  15       49.16       40.50      3.22 o
   8   2  15        0.53        2.14      4.35 o
  -8   3  15        0.05        3.10      4.20 o
  -7   3  15        2.41       -2.21      3.63 o
  -6   3  15        1.27       -1.99      3.28 o
  -5   3  15       18.86       17.89      3.38 o
  -4   3  15      152.44      140.67      5.09 o
  -3   3  15       26.79       19.08      2.69 o
  -2   3  15       19.15       17.41      2.25 o
  -1   3  15       79.70       82.08      2.58 o
   0   3  15        5.02        6.24      1.71 o
   1   3  15      341.21      337.28      4.87 o
   2   3  15       15.33       17.38      1.87 o
   3   3  15       14.89       18.10      2.46 o
   4   3  15       59.82       60.80      2.83 o
   5   3  15      548.97      520.56      7.33 o
   6   3  15       15.50       10.72      2.50 o
   7   3  15        3.41        4.22      3.17 o
  -7   4  15       14.88       18.76      3.93 o
  -6   4  15        0.47       -5.41      3.61 o
  -5   4  15        1.04       -3.15      3.14 o
  -4   4  15       10.05        9.16      3.52 o
  -3   4  15       15.69       14.89      2.37 o
  -2   4  15        3.59        5.97      2.01 o
  -1   4  15      100.53      103.36      3.08 o
   0   4  15       79.93       85.83      3.00 o
   1   4  15       12.33       12.47      1.70 o
   2   4  15       18.53       16.23      1.99 o
   3   4  15      516.72      496.36      6.32 o
   4   4  15       65.14       72.12      4.01 o
   5   4  15       14.40       17.51      3.20 o
   6   4  15       69.59       65.69      4.33 o
   7   4  15       13.06       17.55      3.86 o
  -7   5  15       96.42      100.20      6.76 o
  -6   5  15       35.54       30.95      4.50 o
  -5   5  15       18.62        9.39      4.18 o
  -4   5  15      133.85      120.98      5.50 o
  -3   5  15        8.07        1.05      2.89 o
  -2   5  15       46.53       45.00      3.17 o
  -1   5  15        6.99        5.81      2.00 o
   0   5  15      154.32      142.58      3.72 o
   1   5  15        4.68       10.32      2.17 o
   2   5  15     1089.82     1042.17     11.31 o
   3   5  15      122.01      122.82      3.97 o
   4   5  15      283.65      304.94      5.86 o
   5   5  15       10.97       16.66      2.95 o
   6   5  15      179.30      168.11      6.29 o
   7   5  15        4.34        8.03      3.77 o
  -6   6  15       36.09       35.94      4.95 o
  -5   6  15        0.47        2.81      3.21 o
  -4   6  15      191.14      172.84      7.39 o
  -3   6  15        1.36        4.89      2.93 o
  -2   6  15      149.53      157.49      5.14 o
  -1   6  15       79.70       78.98      3.58 o
   0   6  15      455.18      454.81      7.52 o
   1   6  15       43.49       43.29      3.02 o
   2   6  15      302.00      290.39      6.48 o
   3   6  15       74.43       71.52      3.68 o
   4   6  15      253.79      248.54      6.34 o
   5   6  15      145.34      149.63      5.19 o
   6   6  15       16.88       17.96      3.57 o
  -6   7  15       10.19       10.00      4.29 o
  -5   7  15        0.07        3.86      4.16 o
  -4   7  15       28.05       26.43      4.63 o
  -3   7  15        2.75        5.26      3.14 o
  -2   7  15        0.40       20.24      4.04 o
  -1   7  15       15.69       19.89      3.26 o
   0   7  15       30.24       19.88      2.89 o
   1   7  15       65.91       57.35      4.15 o
   2   7  15        0.01       -3.40      4.35 o
   3   7  15        9.17        5.20      2.97 o
   4   7  15        3.49        8.18      3.57 o
   5   7  15       98.09       99.12      7.41 o
  -5   8  15        0.68       10.39      4.94 o
  -4   8  15       36.13       39.27      6.58 o
  -3   8  15       11.97       16.39      4.31 o
  -2   8  15       61.38       64.38      5.01 o
  -1   8  15       46.98       54.40      4.72 o
   0   8  15       46.13       38.83      4.18 o
   1   8  15        0.03        1.65      3.05 o
   2   8  15        0.19       -5.02      4.08 o
   3   8  15      125.03      129.18      6.47 o
   4   8  15        6.85       12.12      4.01 o
  -3   9  15       36.89       37.07      6.16 o
  -2   9  15       33.99       26.54      4.29 o
  -1   9  15        2.52       -0.80      3.35 o
   0   9  15        9.69        9.05      3.86 o
   1   9  15       32.38       35.04      4.99 o
   2   9  15        0.15       -4.40      3.68 o
   3   9  15       46.02       38.32      4.65 o
  -8   0  16       21.18       14.37      7.00 o
  -6   0  16        3.58        4.39      5.11 o
  -4   0  16      192.48      183.11     10.03 o
  -2   0  16       27.23       22.03      2.34 o
   0   0  16      564.61      496.01      7.62 o
   2   0  16       94.90       81.68      3.95 o
   4   0  16       65.54       77.15      4.94 o
   6   0  16      265.50      235.46      9.25 o
   8   0  16        1.66        5.06      5.94 o
  -8   1  16        5.63        0.59      3.95 o
  -7   1  16       26.55       21.04      4.16 o
  -6   1  16       64.36       61.36      6.78 o
  -5   1  16      130.57      145.04      7.06 o
  -4   1  16       16.45       14.55      3.14 o
  -3   1  16      548.45      559.91      8.93 o
  -2   1  16       15.99       11.53      1.70 o
  -1   1  16        7.12        7.76      1.35 o
   0   1  16      357.60      357.27      5.10 o
   1   1  16     1132.81     1122.26      9.38 o
   2   1  16       44.06       40.95      2.31 o
   3   1  16       98.56       95.03      3.00 o
   4   1  16       11.53       17.11      2.26 o
   5   1  16        9.82       18.21      2.74 o
   6   1  16       14.66       24.41      3.41 o
   7   1  16       18.03       20.06      3.70 o
   8   1  16        1.63       13.62      4.71 o
  -8   2  16        9.61        9.16      4.32 o
  -7   2  16       87.82       99.34      5.79 o
  -6   2  16       23.31       23.03      3.31 o
  -5   2  16       91.56       86.39      5.23 o
  -4   2  16      381.06      358.24      7.65 o
  -3   2  16      428.58      429.08      6.63 o
  -2   2  16        0.67        0.95      1.47 o
  -1   2  16      738.60      762.36      8.02 o
   0   2  16      155.65      144.53      3.51 o
   1   2  16      245.61      265.13      4.41 o
   2   2  16       12.57       10.83      1.61 o
   3   2  16      349.70      322.17      4.58 o
   4   2  16        5.02        1.86      1.88 o
   5   2  16      202.78      182.99      4.64 o
   6   2  16       22.18       21.41      2.62 o
   7   2  16       19.17       17.36      3.02 o
  -7   3  16       19.31       13.32      3.78 o
  -6   3  16       13.98       14.05      3.52 o
  -5   3  16        5.41        1.54      3.51 o
  -4   3  16      109.09      108.30      4.64 o
  -3   3  16       54.44       52.12      4.49 o
  -2   3  16      635.53      629.80      7.45 o
  -1   3  16      170.61      152.83      3.77 o
   0   3  16      857.47      837.57      8.11 o
   1   3  16        0.95        1.83      1.76 o
   2   3  16      242.76      234.81      4.23 o
   3   3  16      157.49      159.27      3.84 o
   4   3  16      170.90      152.64      3.97 o
   5   3  16      164.48      157.05      4.53 o
   6   3  16        0.49       -1.00      2.52 o
   7   3  16       74.51       71.19      4.40 o
  -7   4  16       23.64       25.33      5.95 o
  -6   4  16        8.82       -0.64      3.99 o
  -5   4  16        1.16       -4.69      3.34 o
  -4   4  16       18.06       15.72      3.13 o
  -3   4  16        4.44        3.46      2.32 o
  -2   4  16        1.01        1.15      2.06 o
  -1   4  16      316.39      318.48      5.46 o
   0   4  16      729.67      725.48      7.45 o
   1   4  16      339.74      327.98      5.08 o
   2   4  16       49.53       44.38      2.72 o
   3   4  16       42.44       45.00      3.05 o
   4   4  16        2.34        8.48      3.55 o
   5   4  16      401.25      377.31      7.90 o
   6   4  16       47.67       42.78      3.73 o
   7   4  16       11.50       15.08      4.31 o
  -7   5  16        8.46       13.43      4.56 o
  -6   5  16       30.10       32.20      4.77 o
  -5   5  16       36.71       22.81      5.09 o
  -4   5  16        3.45        0.92      2.95 o
  -3   5  16       57.47       55.24      4.62 o
  -2   5  16        9.89        7.25      2.74 o
  -1   5  16      306.00      271.27      5.37 o
   0   5  16       17.88       14.15      1.99 o
   1   5  16       42.14       39.78      2.51 o
   2   5  16      183.85      183.48      4.84 o
   3   5  16        0.39       -2.40      2.46 o
   4   5  16       96.07      100.87      3.83 o
   5   5  16      125.54      115.05      4.88 o
   6   5  16       77.44       77.77      4.64 o
  -6   6  16        2.11        4.75      4.03 o
  -5   6  16       13.74        4.13      3.45 o
  -4   6  16        8.75       14.57      4.03 o
  -3   6  16        5.44        5.09      3.14 o
  -2   6  16      349.39      324.88      7.99 o
  -1   6  16       28.34       23.81      2.77 o
   0   6  16      477.24      466.95      7.74 o
   1   6  16        0.02       -0.53      2.16 o
   2   6  16      283.52      256.31      6.82 o
   3   6  16       73.30       67.64      3.68 o
   4   6  16       21.39       26.51      3.43 o
   5   6  16        7.29        7.04      3.14 o
   6   6  16       44.08       32.24      3.98 o
  -5   7  16       35.88       36.84      5.23 o
  -4   7  16       46.13       47.36      4.63 o
  -3   7  16        7.09       10.25      3.27 o
  -2   7  16      367.38      352.34     10.67 o
  -1   7  16        1.28        5.27      3.09 o
   0   7  16        4.95        0.71      2.54 o
   1   7  16        0.31       -0.08      2.71 o
   2   7  16       47.78       34.43      4.98 o
   3   7  16        3.43       -2.55      3.10 o
   4   7  16        1.43        3.73      3.19 o
   5   7  16        1.14        5.61      4.84 o
  -4   8  16       36.17       43.88      6.71 o
  -3   8  16       21.11       16.73      4.26 o
  -2   8  16       10.80        6.25      3.71 o
  -1   8  16       13.27        7.38      3.18 o
   0   8  16       48.87       47.07      4.43 o
   1   8  16        4.47        4.51      3.39 o
   2   8  16       48.91       39.41      5.13 o
   3   8  16        9.51        4.49      3.33 o
   4   8  16       74.15       84.50      5.94 o
  -3   9  16        2.14        0.37      4.62 o
  -2   9  16       24.47       14.45      3.80 o
  -1   9  16        0.02       -4.88      3.34 o
   0   9  16        8.14        3.64      3.68 o
   1   9  16        3.90        6.98      4.01 o
   2   9  16        1.21       -6.28      4.19 o
   3   9  16        0.33       -1.61      3.73 o
  -7   0  17       70.89       73.68      7.02 o
  -5   0  17       89.82      100.13      8.60 o
  -3   0  17       56.17       45.79     10.90 o
  -1   0  17     1528.03     1446.51     15.66 o
   1   0  17        1.65        4.32      3.03 o
   3   0  17      504.84      488.15      8.26 o
   5   0  17       42.88       36.67      4.02 o
   7   0  17       60.99       63.15      6.38 o
  -8   1  17       17.83       36.83      7.62 o
  -7   1  17       14.77       15.68      3.75 o
  -6   1  17       54.07       61.02     10.00 o
  -5   1  17      236.01      224.10      8.35 o
  -4   1  17        0.62       -0.76      3.53 o
  -3   1  17      616.37      614.95     11.87 o
  -2   1  17      419.12      412.85      5.46 o
  -1   1  17        7.63        5.82      1.48 o
   0   1  17       93.37      106.80      3.10 o
   1   1  17      554.87      561.48      6.78 o
   2   1  17       16.50       13.06      1.96 o
   3   1  17       15.16       14.59      2.12 o
   4   1  17      145.22      137.00      3.86 o
   5   1  17      224.50      210.98      5.56 o
   6   1  17      235.04      221.63      6.10 o
   7   1  17       69.23       79.64      5.01 o
  -8   2  17       10.12       19.82      4.80 o
  -7   2  17        1.26        5.10      3.68 o
  -6   2  17        3.49        7.45      4.29 o
  -5   2  17       40.14       57.15      6.24 o
  -4   2  17      161.58      139.65      5.27 o
  -3   2  17        7.60       10.30      2.02 o
  -2   2  17      119.24      109.35      3.20 o
  -1   2  17       34.18       43.09      2.56 o
   0   2  17        0.08       -1.02      1.62 o
   1   2  17      353.47      367.06      5.24 o
   2   2  17      176.73      188.10      4.37 o
   3   2  17       80.86       83.89      3.27 o
   4   2  17        0.76        0.57      2.13 o
   5   2  17        0.02        2.48      2.38 o
   6   2  17       19.35       11.65      2.62 o
   7   2  17       12.63       13.47      3.25 o
  -7   3  17       10.03       12.66      3.97 o
  -6   3  17       33.83       40.15      4.37 o
  -5   3  17      160.28      141.79      6.57 o
  -4   3  17        6.02        3.45      3.14 o
  -3   3  17      615.07      612.85      7.40 o
  -2   3  17      102.62       97.78      3.41 o
  -1   3  17       36.04       31.15      2.53 o
   0   3  17      477.29      470.47      7.01 o
   1   3  17        0.21       -1.90      1.80 o
   2   3  17       25.46       28.22      2.12 o
   3   3  17      256.52      267.00      5.06 o
   4   3  17       88.11       76.21      3.20 o
   5   3  17      186.90      182.45      5.17 o
   6   3  17       55.94       51.56      4.00 o
   7   3  17        2.89        4.47      3.27 o
  -7   4  17        0.23       -3.06      4.23 o
  -6   4  17       64.62       48.99      4.47 o
  -5   4  17       52.66       39.64      4.05 o
  -4   4  17       43.95       36.93      3.32 o
  -3   4  17        0.13       -1.14      2.50 o
  -2   4  17       59.57       61.41      4.33 o
  -1   4  17      104.00       93.92      3.41 o
   0   4  17      216.80      223.67      4.86 o
   1   4  17      498.32      489.99      6.25 o
   2   4  17      135.33      127.46      4.06 o
   3   4  17      120.91      108.15      3.84 o
   4   4  17       13.29       14.60      3.34 o
   5   4  17        4.88       11.24      2.90 o
   6   4  17        4.23        8.68      3.38 o
   7   4  17        6.26        3.21      3.71 o
  -7   5  17        3.08        5.30      4.25 o
  -6   5  17       58.51       45.70      5.16 o
  -5   5  17       38.91       34.94      3.91 o
  -4   5  17        1.12       -3.08      3.09 o
  -3   5  17      182.89      169.78      6.41 o
  -2   5  17       27.08       22.03      3.22 o
  -1   5  17       33.42       41.16      3.51 o
   0   5  17       47.16       38.54      2.49 o
   1   5  17        7.15        8.36      1.99 o
   2   5  17       60.25       53.65      3.11 o
   3   5  17        0.06        0.53      2.46 o
   4   5  17       55.93       59.39      3.25 o
   5   5  17       46.15       40.98      3.61 o
   6   5  17        3.82        7.98      3.19 o
  -6   6  17       27.30       22.81      4.39 o
  -5   6  17        4.17        1.18      3.50 o
  -4   6  17       13.67        6.83      3.61 o
  -3   6  17      250.87      238.02      7.94 o
  -2   6  17       20.56       21.77      3.37 o
  -1   6  17      136.08      130.97      4.97 o
   0   6  17      113.65      107.51      4.28 o
   1   6  17        0.19       -3.26      2.39 o
   2   6  17       76.60       77.38      4.28 o
   3   6  17       43.39       36.66      3.12 o
   4   6  17       53.96       55.95      4.90 o
   5   6  17       24.71       21.24      3.79 o
   6   6  17       11.04       10.94      3.54 o
  -5   7  17        3.78        3.12      4.01 o
  -4   7  17        3.38        1.18      3.19 o
  -3   7  17        2.38        1.26      3.13 o
  -2   7  17       65.47       60.99      4.97 o
  -1   7  17      131.72      122.82      6.61 o
   0   7  17       93.40       78.50      4.22 o
   1   7  17       35.64       32.29      3.56 o
   2   7  17       11.07        9.19      3.59 o
   3   7  17       24.00       20.68      3.50 o
   4   7  17        1.41        6.59      3.38 o
   5   7  17        7.73        8.22      3.97 o
  -4   8  17       66.77       59.47      7.33 o
  -3   8  17        0.57       -3.79      3.75 o
  -2   8  17        7.34        3.00      3.73 o
  -1   8  17        1.95       -1.00      2.90 o
   0   8  17       46.75       42.48      4.32 o
   1   8  17       52.73       63.51      5.10 o
   2   8  17       50.23       39.97      4.64 o
   3   8  17       12.37        8.78      3.35 o
   4   8  17       42.31       51.95      5.24 o
  -2   9  17        2.62        1.76      4.18 o
  -1   9  17        4.76        1.08      3.39 o
   0   9  17       25.34       22.32      4.68 o
   1   9  17       10.94        9.64      4.01 o
   2   9  17       26.27       11.50      4.76 o
  -8   0  18      179.84      226.10     14.93 o
  -6   0  18      102.34       95.92     12.15 o
  -4   0  18        8.32       10.95      4.99 o
  -2   0  18      215.58      198.74      6.80 o
   0   0  18        2.92        6.71      2.68 o
   2   0  18      377.40      345.79      7.62 o
   4   0  18       64.76       63.24      4.79 o
   6   0  18       47.59       52.57      5.78 o
  -7   1  18       66.72       73.05      5.14 o
  -6   1  18        6.42       19.30      7.49 o
  -5   1  18      202.43      183.61      7.45 o
  -4   1  18        6.58        6.84      3.47 o
  -3   1  18       27.26       42.88      8.44 o
  -2   1  18       21.14       16.84      2.17 o
  -1   1  18       31.03       25.57      2.37 o
   0   1  18      131.33      149.84      3.76 o
   1   1  18      505.55      551.58      6.91 o
   2   1  18        0.01       -0.46      2.32 o
   3   1  18       18.61       18.40      2.43 o
   4   1  18       78.26       84.76      3.30 o
   5   1  18      362.08      350.22      6.95 o
   6   1  18       12.14       22.48      3.26 o
   7   1  18      165.34      179.75      6.58 o
  -7   2  18       10.77       21.39      4.11 o
  -6   2  18       44.24       56.95      4.73 o
  -5   2  18      316.73      296.90      7.88 o
  -4   2  18       41.38       34.86      3.50 o
  -3   2  18      157.75      170.37      4.38 o
  -2   2  18        8.16        7.02      1.83 o
  -1   2  18      251.98      244.35      5.01 o
   0   2  18        6.99        3.41      1.97 o
   1   2  18      594.24      575.70      7.84 o
   2   2  18       57.76       65.65      3.11 o
   3   2  18      419.65      403.14      6.21 o
   4   2  18        3.05        0.99      2.30 o
   5   2  18      196.99      193.82      5.54 o
   6   2  18       51.95       48.55      3.55 o
   7   2  18       28.18       28.49      3.99 o
  -7   3  18        2.88        1.93      3.78 o
  -6   3  18       77.38       64.66      4.97 o
  -5   3  18        0.28        6.31      3.78 o
  -4   3  18      269.90      273.29      7.47 o
  -3   3  18      244.72      236.24      5.20 o
  -2   3  18        3.32        2.43      1.98 o
  -1   3  18      532.82      508.45      7.42 o
   0   3  18       16.17       22.26      2.71 o
   1   3  18        0.63        7.48      2.58 o
   2   3  18      194.41      174.46      4.42 o
   3   3  18      231.64      245.84      5.22 o
   4   3  18       70.49       69.77      3.43 o
   5   3  18      284.96      280.27      6.63 o
   6   3  18        0.11       -2.42      2.98 o
   7   3  18        0.56        2.23      3.71 o
  -7   4  18        1.86        4.35      4.81 o
  -6   4  18       72.95       52.92      5.64 o
  -5   4  18      150.68      131.47      7.06 o
  -4   4  18      305.78      288.42      7.20 o
  -3   4  18       10.00       12.68      3.10 o
  -2   4  18      494.03      471.13      7.71 o
  -1   4  18      511.37      510.01      7.28 o
   0   4  18       80.95       91.36      3.66 o
   1   4  18       53.94       53.97      4.43 o
   2   4  18       13.54       12.40      2.57 o
   3   4  18       15.11       24.18      4.89 o
   4   4  18       61.68       62.44      3.46 o
   5   4  18        0.68        7.44      3.22 o
   6   4  18       22.38       30.90      4.62 o
  -6   5  18        0.51       -5.48      4.27 o
  -5   5  18        3.39        1.03      3.38 o
  -4   5  18       11.11        2.70      3.03 o
  -3   5  18        1.87        2.15      2.97 o
  -2   5  18      395.56      402.06     10.50 o
  -1   5  18       33.35       34.15      3.93 o
   0   5  18       20.84       15.26      2.31 o
   1   5  18      158.48      157.59      4.23 o
   2   5  18       52.46       57.79      3.39 o
   3   5  18       32.32       27.89      2.89 o
   4   5  18       51.47       56.03      3.66 o
   5   5  18       61.43       66.82      4.27 o
   6   5  18        0.36        4.92      3.49 o
  -6   6  18        0.16       -0.72      3.97 o
  -5   6  18       14.15       12.86      3.81 o
  -4   6  18       27.24       16.29      5.96 o
  -3   6  18       19.73       19.59      3.84 o
  -2   6  18        8.68        3.30      2.70 o
  -1   6  18      165.80      166.89      5.59 o
   0   6  18      108.99      100.74      4.66 o
   1   6  18        1.79       -0.80      2.44 o
   2   6  18        1.93        0.10      2.72 o
   3   6  18       16.46        9.31      2.71 o
   4   6  18        0.17        1.97      3.19 o
   5   6  18        5.18        4.93      3.27 o
  -5   7  18        7.95        6.83      4.18 o
  -4   7  18       12.38        5.99      3.28 o
  -3   7  18        6.44        8.50      3.33 o
  -2   7  18        5.84        7.98      3.31 o
  -1   7  18       56.27       54.58      4.25 o
   0   7  18        0.03        3.19      3.03 o
   1   7  18        0.04        1.01      2.88 o
   2   7  18       13.25        6.08      5.47 o
   3   7  18       21.77       12.27      3.45 o
   4   7  18      159.58      180.74      6.98 o
   5   7  18        0.65        3.00      3.94 o
  -4   8  18        0.06        1.63      5.12 o
  -3   8  18        4.95        2.71      3.80 o
  -2   8  18        3.41        1.73      3.75 o
  -1   8  18       13.17       14.15      4.00 o
   0   8  18       21.33       19.38      4.33 o
   1   8  18        7.50        3.93      3.21 o
   2   8  18      106.72      101.00      5.78 o
   3   8  18        4.73        0.34      3.24 o
  -2   9  18       62.79       69.38      6.60 o
  -1   9  18        3.69        4.30      4.02 o
   0   9  18       20.78       34.76      5.20 o
   1   9  18        1.51        8.29      4.35 o
   2   9  18        2.08       -3.17      3.84 o
  -7   0  19       23.20       48.31     15.68 o
  -5   0  19       21.90       25.14      6.26 o
  -3   0  19      725.88      688.98     35.05 o
  -1   0  19     2256.41     2286.50     21.65 o
   1   0  19        7.28        3.70      3.06 o
   3   0  19      560.70      537.19     10.13 o
   5   0  19        2.72        7.38      4.10 o
   7   0  19        4.09        7.72      4.83 o
  -7   1  19        1.78       10.98      3.96 o
  -6   1  19       25.20       23.70      4.25 o
  -5   1  19       79.29      102.34      5.95 o
  -4   1  19       49.44       56.35      5.11 o
  -3   1  19      439.12      440.27      9.15 o
  -2   1  19        1.46        0.12      2.31 o
  -1   1  19       87.05       82.80      3.41 o
   0   1  19      107.90       96.56      3.87 o
   1   1  19      167.11      172.99      4.33 o
   2   1  19        0.15       -0.05      2.20 o
   3   1  19       93.21       87.83      4.09 o
   4   1  19        0.08       -0.88      2.13 o
   5   1  19      107.19      110.19      4.54 o
   6   1  19        9.31       13.00      3.13 o
   7   1  19       10.51       17.58      3.76 o
  -7   2  19        0.62        5.45      3.82 o
  -6   2  19        0.81        9.03      3.61 o
  -5   2  19      395.64      395.96     10.03 o
  -4   2  19      346.01      324.89      7.76 o
  -3   2  19       32.35       24.72      3.15 o
  -2   2  19      193.64      187.90      4.81 o
  -1   2  19      192.49      219.65      5.13 o
   0   2  19      241.73      231.49      5.29 o
   1   2  19        8.66       16.60      2.65 o
   2   2  19      778.16      764.99      8.73 o
   3   2  19        2.16        2.37      2.11 o
   4   2  19       52.97       52.24      3.31 o
   5   2  19      161.18      156.35      5.25 o
   6   2  19       11.52       13.91      3.13 o
   7   2  19        0.20        3.94      3.67 o
  -7   3  19       43.67       41.25      5.04 o
  -6   3  19       17.94       27.00      4.11 o
  -5   3  19      127.57      119.95      7.99 o
  -4   3  19      150.73      147.27      4.68 o
  -3   3  19        0.14       -0.76      2.11 o
  -2   3  19      364.76      371.12      6.28 o
  -1   3  19       11.88       11.36      2.42 o
   0   3  19      201.37      240.02      6.02 o
   1   3  19     1330.54     1288.82     12.00 o
   2   3  19        3.74        6.10      2.29 o
   3   3  19        2.10       20.87      3.05 o
   4   3  19       10.34       17.71      2.80 o
   5   3  19       13.54       15.35      2.91 o
   6   3  19       24.20       26.38      3.59 o
   7   3  19       29.21       36.32      5.72 o
  -7   4  19        5.93        4.53      6.31 o
  -6   4  19        2.31        2.09      5.11 o
  -5   4  19        7.17        5.84      3.75 o
  -4   4  19        0.01        2.18      2.64 o
  -3   4  19      135.81      132.91      4.98 o
  -2   4  19       55.79       53.46      3.27 o
  -1   4  19     1038.52     1057.80     11.24 o
   0   4  19      593.00      601.64      8.00 o
   1   4  19       30.22       37.78      5.66 o
   2   4  19      200.05      181.37      4.96 o
   3   4  19      217.49      223.38      5.68 o
   4   4  19       31.12       29.54      3.02 o
   5   4  19        0.34        2.80      3.10 o
   6   4  19        2.80        6.98      3.39 o
  -6   5  19        0.86       -1.35      3.97 o
  -5   5  19       23.00       12.88      4.00 o
  -4   5  19       25.08       20.00      4.00 o
  -3   5  19       79.01       81.81      4.60 o
  -2   5  19      244.30      221.53      6.60 o
  -1   5  19      513.12      531.85      9.11 o
   0   5  19      142.43      143.77      4.41 o
   1   5  19      104.93       99.57      3.89 o
   2   5  19       42.99       49.52      3.28 o
   3   5  19       10.29       10.86      3.13 o
   4   5  19       23.12       34.01      3.37 o
   5   5  19      179.70      191.61      6.60 o
   6   5  19        0.27        5.21      3.47 o
  -5   6  19        9.12        2.54      3.62 o
  -4   6  19       18.15        7.80      4.21 o
  -3   6  19       21.07       11.07      4.97 o
  -2   6  19      178.25      160.20      5.70 o
  -1   6  19        0.02       -1.69      2.83 o
   0   6  19      410.80      391.06      7.66 o
   1   6  19       18.20       11.76      3.00 o
   2   6  19      113.57      115.82      5.57 o
   3   6  19       69.38       69.01      3.88 o
   4   6  19       13.69       17.08      3.38 o
   5   6  19        0.25        1.33      3.68 o
  -5   7  19        1.84        1.89      4.22 o
  -4   7  19        1.04        0.28      3.45 o
  -3   7  19        2.74        9.08      3.67 o
  -2   7  19       43.59       35.13      4.35 o
  -1   7  19       16.61       17.22      3.24 o
   0   7  19      136.48      137.23      6.02 o
   1   7  19        1.62        0.37      4.10 o
   2   7  19       57.95       36.37      3.98 o
   3   7  19       83.74       83.74      5.05 o
   4   7  19       17.32       28.67      4.22 o
  -3   8  19        5.20        2.77      3.38 o
  -2   8  19       35.98       27.54      4.70 o
  -1   8  19        5.25        9.20      3.90 o
   0   8  19       35.78       30.04      4.91 o
   1   8  19        1.88        7.76      4.22 o
   2   8  19       16.58       12.31      3.79 o
   3   8  19       10.30       11.82      3.56 o
  -1   9  19        7.44        9.84      4.53 o
   0   9  19       62.79       72.01      8.07 o
   1   9  19        0.02        5.73      4.25 o
  -6   0  20        2.27        6.06      6.73 o
  -4   0  20      121.79      101.38      8.92 o
  -2   0  20      579.12      577.66     11.85 o
   0   0  20     1275.58     1328.90     16.41 o
   2   0  20       32.60       33.83      3.84 o
   4   0  20      287.51      276.93      8.13 o
   6   0  20        9.53        9.26      4.51 o
  -7   1  20        3.48       11.12      4.10 o
  -6   1  20        6.68       18.11      4.30 o
  -5   1  20       80.19       92.22      5.87 o
  -4   1  20       15.48       16.08      3.80 o
  -3   1  20      186.48      197.42      6.98 o
  -2   1  20       13.09        7.97      2.70 o
  -1   1  20      100.41       93.70      3.69 o
   0   1  20      225.27      237.99      5.76 o
   1   1  20       33.54       37.72      2.80 o
   2   1  20        5.73        2.52      2.20 o
   3   1  20       22.80       17.11      2.53 o
   4   1  20        1.25        3.05      2.44 o
   5   1  20       65.24       65.57      4.19 o
   6   1  20       75.58       83.30      4.49 o
   7   1  20        0.16        5.14      3.58 o
  -7   2  20       22.09       28.73      4.72 o
  -6   2  20       10.04       13.80      3.94 o
  -5   2  20       48.84       60.50      5.21 o
  -4   2  20      118.54      111.70      5.12 o
  -3   2  20        8.58        8.05      2.86 o
  -2   2  20      325.45      327.90      8.42 o
  -1   2  20     1945.37     2007.70     15.66 o
   0   2  20      231.37      241.38      5.55 o
   1   2  20      402.01      404.59      7.00 o
   2   2  20        0.90        5.82      2.43 o
   3   2  20       60.27       62.48      3.15 o
   4   2  20       11.54       12.72      2.85 o
   5   2  20       52.92       50.52      3.70 o
   6   2  20       38.58       42.42      3.98 o
   7   2  20        1.30        4.71      3.75 o
  -7   3  20        3.04       12.31      4.90 o
  -6   3  20       91.10       91.96      5.73 o
  -5   3  20       93.59       90.04      6.69 o
  -4   3  20      115.35       92.21      4.65 o
  -3   3  20      229.36      229.05      5.43 o
  -2   3  20       27.19       28.50      2.82 o
  -1   3  20      183.51      205.83      5.33 o
   0   3  20     1253.30     1262.10     12.99 o
   1   3  20      381.26      385.48      7.10 o
   2   3  20        9.52       17.06      2.66 o
   3   3  20      965.42      934.23     10.55 o
   4   3  20       72.94       63.96      3.49 o
   5   3  20        2.08        2.04      2.55 o
   6   3  20       74.85       86.49      5.03 o
  -6   4  20       58.57       61.54      7.29 o
  -5   4  20        2.56        3.24      3.90 o
  -4   4  20       13.93       11.54      2.73 o
  -3   4  20      102.82       98.40      4.21 o
  -2   4  20      205.67      215.14      5.25 o
  -1   4  20      343.15      392.72      6.84 o
   0   4  20       36.26       51.09      6.49 o
   1   4  20        5.17       15.14      5.99 o
   2   4  20       92.19      110.46      4.55 o
   3   4  20      319.43      336.59      6.87 o
   4   4  20       29.23       27.55      3.25 o
   5   4  20       39.71       35.50      3.85 o
   6   4  20        2.01        7.86      3.43 o
  -6   5  20       12.96        3.55      4.13 o
  -5   5  20        4.22       -3.43      3.62 o
  -4   5  20      236.03      238.07      7.56 o
  -3   5  20        0.34       -2.21      2.75 o
  -2   5  20        6.74        0.70      2.66 o
  -1   5  20      464.85      469.79     11.94 o
   0   5  20      193.38      204.23      5.67 o
   1   5  20       24.92       19.77      2.75 o
   2   5  20      125.06      117.44      4.72 o
   3   5  20       90.26       85.01      4.48 o
   4   5  20       36.74       43.60      5.22 o
   5   5  20       80.26       81.73      5.35 o
  -5   6  20       14.52       17.37      6.43 o
  -4   6  20       14.31        4.98      4.15 o
  -3   6  20        0.11       -7.82      7.09 o
  -2   6  20        1.60        3.75      2.86 o
  -1   6  20        0.38       -3.02      2.76 o
   0   6  20        6.64       11.73      2.81 o
   1   6  20       25.33       16.15      5.89 o
   2   6  20        1.39       -2.09      4.06 o
   3   6  20       19.75       19.83      2.92 o
   4   6  20        6.08       15.59      3.67 o
   5   6  20       58.97       53.94      4.81 o
  -4   7  20       27.13       28.68      4.46 o
  -3   7  20      100.12      107.14      5.83 o
  -2   7  20       24.12       19.00      5.05 o
  -1   7  20        0.85       -0.39      2.88 o
   0   7  20       83.65       98.11      5.40 o
   1   7  20       19.09       18.27      5.36 o
   2   7  20        4.08       -5.97      3.98 o
   3   7  20       14.81       12.73      3.52 o
   4   7  20       39.42       46.44      4.95 o
  -3   8  20        3.45        0.76      3.45 o
  -2   8  20        0.01       -0.15      4.36 o
  -1   8  20        0.00        2.95      4.24 o
   0   8  20       12.72       11.38      4.16 o
   1   8  20       51.80       54.51      5.36 o
   2   8  20        1.08       -2.63      3.58 o
   3   8  20       14.88       10.97      3.62 o
  -7   0  21       84.21      154.65     14.73 o
  -5   0  21      803.87      805.82     22.78 o
  -3   0  21     1002.38      980.94     18.92 o
  -1   0  21      605.55      560.70     15.65 o
   1   0  21       53.75       40.73      4.05 o
   3   0  21       12.85       11.53      3.70 o
   5   0  21       35.11       39.79      4.72 o
   7   0  21        7.22       12.69      7.16 o
  -7   1  21        8.47       25.67      5.30 o
  -6   1  21        3.44       15.42      4.18 o
  -5   1  21      295.96      307.84      9.27 o
  -4   1  21        2.12       13.17      4.20 o
  -3   1  21       34.45       42.38      4.18 o
  -2   1  21      118.33      120.82      4.83 o
  -1   1  21        4.34        1.56      2.52 o
   0   1  21      487.72      522.64      8.43 o
   1   1  21      163.35      163.97      5.08 o
   2   1  21      144.82      131.45      4.47 o
   3   1  21       92.60       82.49      3.78 o
   4   1  21      214.93      205.41      5.61 o
   5   1  21       10.63       11.24      3.11 o
   6   1  21       24.55       24.37      4.43 o
  -7   2  21       51.00       57.03      5.51 o
  -6   2  21       65.12       76.23      5.42 o
  -5   2  21       18.60       43.19      8.26 o
  -4   2  21       38.92       41.13      3.94 o
  -3   2  21      137.25      135.68      4.82 o
  -2   2  21        1.45        5.46      2.62 o
  -1   2  21       14.19       71.96      5.06 o
   0   2  21        7.95       11.72      3.01 o
   1   2  21      336.81      340.22      6.68 o
   2   2  21       41.72       33.45      2.91 o
   3   2  21      110.88      106.99      3.88 o
   4   2  21      131.65      144.40      4.99 o
   5   2  21       73.52       65.47      4.31 o
   6   2  21        8.01        9.54      3.29 o
  -6   3  21       74.91       65.27      5.76 o
  -5   3  21       73.00       50.01      5.56 o
  -4   3  21       29.39       37.93      5.31 o
  -3   3  21      264.38      263.54      5.59 o
  -2   3  21        5.66       -0.11      2.42 o
  -1   3  21      188.05      215.93      5.59 o
   0   3  21       36.09       45.63      3.76 o
   1   3  21      220.13      239.88      6.02 o
   2   3  21       74.84       72.34      3.52 o
   3   3  21        2.68        9.43      2.77 o
   4   3  21        0.04       -2.64      2.53 o
   5   3  21       12.94       14.90      3.17 o
   6   3  21       57.85       64.15      5.07 o
  -6   4  21        5.51        2.05      4.01 o
  -5   4  21        8.97        7.28      4.18 o
  -4   4  21        8.41        7.21      3.13 o
  -3   4  21       19.67       18.31      2.74 o
  -2   4  21      130.47      135.65      4.52 o
  -1   4  21       99.40      113.24      4.21 o
   0   4  21      297.46      317.29      6.41 o
   1   4  21      291.81      301.19      6.15 o
   2   4  21       37.38       38.29      3.53 o
   3   4  21        9.62       21.89      3.42 o
   4   4  21        0.62        1.14      2.71 o
   5   4  21       82.62       82.92      4.85 o
   6   4  21       13.09       18.49      3.78 o
  -6   5  21       45.94       37.22      5.81 o
  -5   5  21       32.03       33.98      4.65 o
  -4   5  21       35.49       26.73      4.21 o
  -3   5  21       40.22       42.53      3.38 o
  -2   5  21        3.99        3.74      2.91 o
  -1   5  21       32.28       37.97      3.59 o
   0   5  21        7.27       12.88      2.76 o
   1   5  21       17.97       11.51      2.58 o
   2   5  21       87.88       94.69      4.57 o
   3   5  21      325.40      323.60      8.15 o
   4   5  21       19.48       19.25      3.42 o
   5   5  21       68.75       68.86      5.10 o
  -5   6  21       32.48       29.22      6.21 o
  -4   6  21        6.11        1.32      5.48 o
  -3   6  21       21.27        5.57      3.90 o
  -2   6  21       57.05       45.61      4.27 o
  -1   6  21       11.01        7.44      3.02 o
   0   6  21        0.32       -0.55      2.57 o
   1   6  21       12.98       11.48      3.97 o
   2   6  21        0.13       -4.87      3.25 o
   3   6  21        5.11        2.79      2.86 o
   4   6  21      104.95      109.15      5.62 o
  -4   7  21       12.26       21.08      4.28 o
  -3   7  21        1.48        3.86      3.27 o
  -2   7  21      134.58      123.61      6.09 o
  -1   7  21       18.67       13.80      3.39 o
   0   7  21       69.10       73.64      5.61 o
   1   7  21        0.05       -0.67      5.95 o
   2   7  21        2.51        0.39      4.69 o
   3   7  21        9.53        1.06      3.69 o
  -2   8  21        4.43        4.72      5.28 o
  -1   8  21        0.02        3.15      4.18 o
   0   8  21       75.96       87.85      6.18 o
   1   8  21        1.59        1.63      5.04 o
   2   8  21       22.86       13.21      4.38 o
  -6   0  22      176.71      173.67     12.43 o
  -4   0  22      119.44      122.77     10.09 o
  -2   0  22     1612.90     1592.97     20.29 o
   0   0  22       65.59       58.16      5.41 o
   2   0  22      350.93      356.59      9.86 o
   4   0  22       81.76       79.73      5.99 o
   6   0  22      123.03      114.27      9.03 o
  -7   1  22        4.28       24.80      4.84 o
  -6   1  22       15.34       36.45      6.94 o
  -5   1  22       18.09       38.02      6.42 o
  -4   1  22        2.71        9.88      3.84 o
  -3   1  22      466.77      450.44      8.70 o
  -2   1  22       54.87       60.65      4.09 o
  -1   1  22       87.42       83.77      4.06 o
   0   1  22       82.23       97.21      4.33 o
   1   1  22      352.03      350.61      7.24 o
   2   1  22       10.70       15.56      2.75 o
   3   1  22       14.26       18.03      3.48 o
   4   1  22       22.21       25.39      3.01 o
   5   1  22        1.60       -0.58      3.02 o
   6   1  22       42.65       41.83      4.36 o
  -6   2  22       23.05       47.68      8.42 o
  -5   2  22       35.03       49.76      6.14 o
  -4   2  22       77.89       76.68      5.28 o
  -3   2  22      316.00      298.28      6.80 o
  -2   2  22      342.37      359.01      7.14 o
  -1   2  22     1411.87     1427.83     15.42 o
   0   2  22       15.91       18.00      2.85 o
   1   2  22       83.75       80.82      4.08 o
   2   2  22       15.38       17.12      2.60 o
   3   2  22        0.89        0.76      2.27 o
   4   2  22       63.61       54.45      3.68 o
   5   2  22       61.00       59.14      4.27 o
   6   2  22        1.86        6.15      3.35 o
  -6   3  22       14.75        7.80      4.36 o
  -5   3  22        8.40       11.06      4.35 o
  -4   3  22       44.58       45.64      5.96 o
  -3   3  22      133.72      127.64      5.14 o
  -2   3  22       67.25       75.26      4.06 o
  -1   3  22      308.60      320.39      7.26 o
   0   3  22      118.86      125.90      5.01 o
   1   3  22      762.20      747.01     10.02 o
   2   3  22        0.25        0.55      2.24 o
   3   3  22        2.52        4.40      2.48 o
   4   3  22      145.40      127.84      4.90 o
   5   3  22        2.87        0.92      2.91 o
   6   3  22       20.63       35.76      6.04 o
  -6   4  22        0.34       -1.11      3.86 o
  -5   4  22       22.83       22.26      4.92 o
  -4   4  22        1.32       -1.67      4.04 o
  -3   4  22      118.69      106.54      4.87 o
  -2   4  22       68.35       71.83      4.13 o
  -1   4  22       21.99       37.45      3.19 o
   0   4  22      102.04      104.89      4.25 o
   1   4  22      503.35      493.22      7.52 o
   2   4  22        1.91       -0.74      2.72 o
   3   4  22       62.38       61.79      4.27 o
   4   4  22      149.58      130.26      5.88 o
   5   4  22        8.29        7.41      3.48 o
  -5   5  22       52.58       53.11      6.12 o
  -4   5  22       68.63       64.53      5.23 o
  -3   5  22        5.53       10.89      3.01 o
  -2   5  22       44.53       36.84      3.83 o
  -1   5  22       32.12       38.10      3.64 o
   0   5  22        2.45        6.37      2.65 o
   1   5  22       14.42       15.94      4.31 o
   2   5  22        1.07        4.70      2.74 o
   3   5  22        0.31       14.79      3.60 o
   4   5  22       10.79        6.84      3.36 o
   5   5  22       27.87       27.62      4.15 o
  -4   6  22        1.03        3.79      4.61 o
  -3   6  22        2.82        2.96      4.29 o
  -2   6  22      194.80      195.64      7.06 o
  -1   6  22       18.65       10.40      2.88 o
   0   6  22        2.42       -2.44      2.67 o
   1   6  22       80.67       89.63      5.43 o
   2   6  22        0.56        2.61      3.39 o
   3   6  22       16.87       15.76      3.24 o
   4   6  22        0.01        3.65      3.63 o
  -3   7  22        0.87       -0.24      3.24 o
  -2   7  22        2.74       -4.82      5.47 o
  -1   7  22       13.13       11.43      3.60 o
   0   7  22       27.93       24.01      4.25 o
   1   7  22       23.81       17.53      6.48 o
   2   7  22        2.40       -6.92      4.61 o
   3   7  22        0.71       -3.89      3.88 o
  -1   8  22       10.76       18.66      4.74 o
   0   8  22        1.88        3.74      5.33 o
   1   8  22        0.07       -5.02      8.31 o
  -5   0  23      245.02      266.08     14.65 o
  -3   0  23       50.76       51.89      5.95 o
  -1   0  23        7.84       -0.34      4.99 o
   1   0  23      233.26      195.12      8.83 o
   3   0  23       43.03       53.04      5.02 o
   5   0  23        1.74       -1.25      7.81 o
  -6   1  23        0.35        7.37      4.53 o
  -5   1  23        0.26        8.55      4.35 o
  -4   1  23       36.17       41.78      4.61 o
  -3   1  23       13.18       10.57      3.45 o
  -2   1  23      573.50      583.54      9.84 o
  -1   1  23       61.90       63.19      3.78 o
   0   1  23      387.83      411.07      7.95 o
   1   1  23      137.21      138.73      5.10 o
   2   1  23      192.81      164.47      5.44 o
   3   1  23       23.41       19.28      2.87 o
   4   1  23       45.84       40.47      3.49 o
   5   1  23        5.34        7.19      3.17 o
   6   1  23       12.76       17.18      5.97 o
  -6   2  23       50.30       69.45      7.30 o
  -5   2  23       70.43       70.69      5.60 o
  -4   2  23       76.07       77.33      5.55 o
  -3   2  23       44.20       56.22      3.73 o
  -2   2  23       49.54       57.80      4.21 o
  -1   2  23      189.86      185.06      6.28 o
   0   2  23      341.46      312.27      7.09 o
   1   2  23       50.92       49.55      3.50 o
   2   2  23        5.22       14.90      2.86 o
   3   2  23       81.53       72.87      3.79 o
   4   2  23       51.17       41.54      3.71 o
   5   2  23       40.40       38.57      3.90 o
   6   2  23       61.77       67.64      4.74 o
  -6   3  23        0.31        6.10      5.20 o
  -5   3  23       46.12       55.29      5.97 o
  -4   3  23        0.28       -4.92      3.82 o
  -3   3  23       21.14       19.01      3.10 o
  -2   3  23        4.70        7.08      2.63 o
  -1   3  23      151.27      169.67      5.76 o
   0   3  23       33.39       26.03      3.60 o
   1   3  23        5.13        8.64      2.64 o
   2   3  23       32.05       31.62      3.18 o
   3   3  23       12.73       21.33      3.00 o
   4   3  23        1.38        1.57      2.72 o
   5   3  23        0.68       -0.83      3.07 o
  -5   4  23        0.05        0.36      4.42 o
  -4   4  23       30.71       25.82      4.10 o
  -3   4  23       50.94       54.33      3.94 o
  -2   4  23      249.83      266.75      7.12 o
  -1   4  23      476.88      487.89      8.09 o
   0   4  23       36.92       35.14      3.43 o
   1   4  23       19.14       13.74      3.31 o
   2   4  23        6.96        3.26      2.69 o
   3   4  23       13.25       12.39      3.09 o
   4   4  23        9.83        9.91      3.53 o
   5   4  23        0.00       -1.35      3.50 o
  -5   5  23       15.59       13.13      4.91 o
  -4   5  23       46.39       62.63      5.23 o
  -3   5  23      326.07      342.05      8.19 o
  -2   5  23       18.64       18.04      3.17 o
  -1   5  23       55.84       58.82      4.27 o
   0   5  23      154.65      180.83      5.82 o
   1   5  23       41.70       31.88      4.00 o
   2   5  23       15.84       15.65      2.90 o
   3   5  23       30.51       24.24      3.68 o
   4   5  23       13.98       19.02      5.33 o
  -4   6  23        0.71        1.67      3.93 o
  -3   6  23       38.79       29.53      4.33 o
  -2   6  23       40.60       47.03      4.11 o
  -1   6  23        2.99        3.43      2.91 o
   0   6  23        0.01       -1.32      2.79 o
   1   6  23       12.07       10.65      3.65 o
   2   6  23      128.99      145.29      6.70 o
   3   6  23       62.73       65.57      4.49 o
   4   6  23        3.86        5.28      3.35 o
  -3   7  23        6.11        0.86      3.75 o
  -2   7  23       33.11       21.18      4.35 o
  -1   7  23      104.25      113.74      5.97 o
   0   7  23        1.92        2.27      3.89 o
   1   7  23        3.68       -5.12      3.98 o
   2   7  23        0.23        0.14      4.53 o
  -6   0  24       56.63       62.06      9.36 o
  -4   0  24        0.05       -3.19      4.53 o
  -2   0  24        6.66        1.24      3.48 o
   0   0  24        1.04       -1.27      3.80 o
   2   0  24       64.52       66.83      5.26 o
   4   0  24       39.46       44.21      5.27 o
   6   0  24        0.99        2.37      5.83 o
  -6   1  24       17.75       25.42      5.36 o
  -5   1  24       39.78       43.49      5.54 o
  -4   1  24        1.17       -0.17      3.19 o
  -3   1  24       85.13       62.97      4.49 o
  -2   1  24       44.90       43.13      3.67 o
  -1   1  24      263.92      270.37      7.50 o
   0   1  24      350.15      380.70      8.71 o
   1   1  24      134.40      142.79      5.20 o
   2   1  24        9.57       11.13      2.81 o
   3   1  24       95.32       79.51      4.29 o
   4   1  24        0.00        0.18      3.03 o
   5   1  24       52.26       54.65      4.53 o
   6   1  24       26.68       40.29      5.08 o
  -6   2  24       25.10       29.46      8.85 o
  -5   2  24        0.06        1.83      3.73 o
  -4   2  24       48.66       45.25      4.30 o
  -3   2  24       21.35       19.02      2.98 o
  -2   2  24        0.00       -1.95      2.98 o
  -1   2  24       21.08       18.54      3.49 o
   0   2  24        0.58        1.98      2.38 o
   1   2  24       58.25       61.50      3.88 o
   2   2  24      266.78      267.13      6.98 o
   3   2  24      129.11      135.43      5.52 o
   4   2  24       13.75       15.38      3.41 o
   5   2  24        9.54        9.00      3.21 o
  -6   3  24        0.00        4.52      6.19 o
  -5   3  24       17.45       11.04      4.93 o
  -4   3  24       69.73       84.88      6.38 o
  -3   3  24      158.85      158.04      5.86 o
  -2   3  24       55.28       54.69      4.33 o
  -1   3  24       10.60       10.36      2.79 o
   0   3  24       10.55       17.06      3.23 o
   1   3  24       42.32       43.94      3.73 o
   2   3  24      167.07      152.49      5.58 o
   3   3  24       30.28       22.13      3.34 o
   4   3  24       20.98       16.21      3.16 o
   5   3  24        7.26        7.51      3.75 o
  -5   4  24        4.55        3.46      4.51 o
  -4   4  24       12.20       11.14      3.37 o
  -3   4  24       28.37       22.52      3.63 o
  -2   4  24       16.62       33.89      3.75 o
  -1   4  24      440.46      466.89      8.56 o
   0   4  24        6.16       12.22      2.86 o
   1   4  24       18.44       14.44      3.44 o
   2   4  24        5.67        0.95      2.77 o
   3   4  24       12.07        9.12      3.03 o
   4   4  24       24.63       23.35      3.75 o
   5   4  24        5.51        3.37      3.88 o
  -4   5  24        0.71       -0.14      3.75 o
  -3   5  24        0.11        1.89      3.45 o
  -2   5  24        0.05       -3.57      3.20 o
  -1   5  24      404.46      421.76     10.41 o
   0   5  24       19.96       30.03      3.48 o
   1   5  24        7.19        6.26      2.84 o
   2   5  24       20.04       16.64      3.18 o
   3   5  24       24.96       23.57      3.71 o
   4   5  24       17.74       19.60      4.02 o
  -4   6  24       95.49      103.11      7.46 o
  -3   6  24       86.73       91.13      6.12 o
  -2   6  24        4.50        3.41      3.32 o
  -1   6  24       25.09       21.04      3.36 o
   0   6  24       39.63       29.20      3.37 o
   1   6  24        0.45       -2.30      3.64 o
   2   6  24        0.84        2.35      3.31 o
   3   6  24        6.56       18.57      3.67 o
  -2   7  24       12.46       -1.77      4.30 o
  -1   7  24        5.84        2.95      3.68 o
   0   7  24       62.20       69.13      7.61 o
   1   7  24        0.01       -1.26      5.23 o
   2   7  24        6.46        5.28      5.02 o
  -5   0  25       29.44       21.87      6.75 o
  -3   0  25       44.85       35.53      5.49 o
  -1   0  25      595.43      590.33     15.49 o
   1   0  25       63.50       67.81      6.24 o
   3   0  25      625.12      628.12     14.34 o
   5   0  25        0.12       -7.88      5.62 o
  -6   1  25        1.69        5.47      4.71 o
  -5   1  25        3.80        1.70      3.75 o
  -4   1  25       84.28       84.04      5.86 o
  -3   1  25       17.47        8.11      3.18 o
  -2   1  25        8.89       11.89      3.01 o
  -1   1  25        9.15       21.40      3.52 o
   0   1  25       97.58      103.37      5.12 o
   1   1  25       41.05       54.03      3.87 o
   2   1  25      260.53      265.97      7.14 o
   3   1  25       16.68       20.30      3.56 o
   4   1  25        1.25        1.06      3.11 o
   5   1  25        0.10        1.07      3.44 o
  -5   2  25       46.67       53.91      5.30 o
  -4   2  25       43.85       41.33      4.52 o
  -3   2  25       21.16       16.90      3.10 o
  -2   2  25       74.00       73.57      4.71 o
  -1   2  25        2.74        0.64      2.99 o
   0   2  25        1.39        4.56      2.54 o
   1   2  25       19.80       24.81      3.22 o
   2   2  25       55.45       53.23      3.99 o
   3   2  25       89.08       78.07      5.04 o
   4   2  25      119.29      115.21      6.08 o
   5   2  25       57.57       60.16      4.82 o
  -5   3  25       10.50       12.03      5.15 o
  -4   3  25        0.18       -1.99      3.77 o
  -3   3  25       11.70       14.46      3.48 o
  -2   3  25       44.04       38.06      4.01 o
  -1   3  25       69.72       76.15      4.38 o
   0   3  25      199.09      203.96      7.00 o
   1   3  25      178.02      182.46      6.12 o
   2   3  25       17.57       18.77      3.15 o
   3   3  25       40.10       32.00      3.71 o
   4   3  25       30.37       32.76      4.09 o
   5   3  25        5.36       11.44      4.08 o
  -5   4  25       41.06       47.67      6.24 o
  -4   4  25       27.55       20.75      4.06 o
  -3   4  25        0.32        2.40      3.29 o
  -2   4  25      104.94      102.78      5.12 o
  -1   4  25       19.43       27.32      3.58 o
   0   4  25       11.67       11.79      3.17 o
   1   4  25      167.25      171.11      6.77 o
   2   4  25       32.61       25.28      3.34 o
   3   4  25       44.41       55.28      6.23 o
   4   4  25        1.20        4.75      3.46 o
  -4   5  25        4.08       -0.46      4.51 o
  -3   5  25        4.06        0.14      3.22 o
  -2   5  25        3.22        1.99      3.28 o
  -1   5  25        0.77       10.87      3.69 o
   0   5  25        2.71        6.42      2.94 o
   1   5  25        2.30        1.12      3.02 o
   2   5  25      113.54      118.40      5.33 o
   3   5  25       43.65       56.69      4.67 o
   4   5  25        3.95       11.31      3.88 o
  -3   6  25        1.40       -2.14      4.34 o
  -2   6  25        0.36       -1.73      3.29 o
  -1   6  25       67.09       72.14      4.50 o
   0   6  25       14.69       15.32      4.00 o
   1   6  25       32.00       30.77      4.62 o
   2   6  25        0.17        1.39      3.63 o
   3   6  25       69.59       80.84      5.14 o
  -1   7  25       38.34       37.02      4.51 o
   0   7  25       14.01       14.64      4.60 o
  -4   0  26        0.02       -2.28      4.86 o
  -2   0  26      104.98       94.92      6.38 o
   0   0  26      222.90      254.05     10.75 o
   2   0  26      131.20      104.09      7.74 o
   4   0  26       45.48       39.74      5.31 o
  -5   1  26       10.64       21.18      4.13 o
  -4   1  26       29.35       28.71      4.11 o
  -3   1  26       22.04       17.24      3.65 o
  -2   1  26      132.90      144.08      6.12 o
  -1   1  26      246.04      245.12      7.60 o
   0   1  26       12.75       10.48      3.04 o
   1   1  26      175.01      196.94      6.90 o
   2   1  26       21.95       34.03      3.73 o
   3   1  26       30.71       35.32      3.90 o
   4   1  26       11.11        7.15      3.20 o
   5   1  26       14.40       11.51      3.86 o
  -5   2  26        8.75        6.77      4.18 o
  -4   2  26        0.00        3.58      3.47 o
  -3   2  26       80.59       85.68      4.81 o
  -2   2  26        0.01        1.06      3.18 o
  -1   2  26        2.07       -0.16      3.41 o
   0   2  26       28.18       27.73      3.52 o
   1   2  26       40.58       49.38      3.89 o
   2   2  26       61.28       64.28      4.31 o
   3   2  26       58.02       51.11      4.63 o
   4   2  26        0.12        4.61      3.57 o
   5   2  26        2.08        4.91      3.81 o
  -5   3  26        3.44        1.71      6.84 o
  -4   3  26       11.82       15.06      4.84 o
  -3   3  26        4.95        4.01      3.15 o
  -2   3  26       60.49       68.47      4.86 o
  -1   3  26      123.68      140.53      7.23 o
   0   3  26       27.19       24.16      3.63 o
   1   3  26        9.69       10.43      2.84 o
   2   3  26       59.40       62.56      4.79 o
   3   3  26       15.06       17.03      3.55 o
   4   3  26       27.61       27.90      4.86 o
  -4   4  26        0.66        2.69      4.69 o
  -3   4  26       19.66       22.59      3.80 o
  -2   4  26        0.00        2.13      3.46 o
  -1   4  26        2.82        2.99      2.94 o
   0   4  26        3.44        4.58      3.05 o
   1   4  26        1.32        3.11      3.46 o
   2   4  26        0.87        3.94      3.20 o
   3   4  26       15.32       22.86      4.24 o
   4   4  26       28.79       24.23      4.13 o
  -3   5  26       21.62       21.46      4.48 o
  -2   5  26        8.69       12.63      3.65 o
  -1   5  26       27.04       29.43      4.10 o
   0   5  26       18.21       18.23      3.54 o
   1   5  26        2.69        1.71      3.00 o
   2   5  26        0.11        8.69      3.19 o
   3   5  26       22.72       40.00      4.42 o
  -2   6  26        0.92       -0.55      3.55 o
  -1   6  26       20.80       20.04      3.51 o
   0   6  26        3.04        4.07      3.41 o
   1   6  26        1.31        1.84      3.91 o
   2   6  26       38.62       49.17      5.27 o
  -5   0  27        0.50        2.25      5.32 o
  -3   0  27        0.10       -5.87      4.65 o
  -1   0  27        9.61       11.61      4.88 o
   1   0  27       79.67       76.24      6.91 o
   3   0  27        4.35        5.85      4.63 o
  -5   1  27        5.02        6.66      4.12 o
  -4   1  27       12.23       11.76      3.80 o
  -3   1  27       17.15       10.13      3.58 o
  -2   1  27       19.29       21.17      4.13 o
  -1   1  27        4.70        8.42      3.24 o
   0   1  27       68.75       75.58      4.92 o
   1   1  27       11.52       10.44      3.39 o
   2   1  27       18.88       22.13      3.68 o
   3   1  27      118.01      115.66      5.61 o
   4   1  27        0.64        0.80      3.54 o
  -5   2  27        1.71        4.68      3.99 o
  -4   2  27       88.17      113.12      6.96 o
  -3   2  27        0.95        4.70      3.29 o
  -2   2  27        4.42        2.14      3.32 o
  -1   2  27       61.21       60.15      5.02 o
   0   2  27        5.32        4.12      3.17 o
   1   2  27       49.56       56.29      4.17 o
   2   2  27        0.94        3.71      3.10 o
   3   2  27       36.97       35.16      4.37 o
   4   2  27        0.01        2.25      3.52 o
  -4   3  27        6.55        6.23      4.88 o
  -3   3  27        0.02        7.65      3.62 o
  -2   3  27       25.62       29.51      4.12 o
  -1   3  27       32.69       42.75      5.25 o
   0   3  27        1.19        0.36      2.86 o
   1   3  27       15.28       18.96      3.27 o
   2   3  27       19.03       21.58      3.83 o
   3   3  27        1.92       -0.96      3.50 o
   4   3  27        0.37       -1.17      4.02 o
  -4   4  27        6.60       16.08      5.10 o
  -3   4  27        0.07        4.80      4.02 o
  -2   4  27        0.47        4.61      3.55 o
  -1   4  27       35.26       42.46      3.72 o
   0   4  27       27.92       22.22      3.74 o
   1   4  27       25.13       38.10      4.75 o
   2   4  27        0.76        5.78      3.40 o
   3   4  27       15.60       22.71      4.06 o
  -3   5  27       30.17       34.81      4.77 o
  -2   5  27        4.94        7.09      3.53 o
  -1   5  27       18.10       23.26      4.06 o
   0   5  27       37.01       42.16      4.14 o
   1   5  27       36.16       38.34      4.17 o
   2   5  27        1.18        4.04      3.15 o
  -1   6  27       13.99       13.49      3.56 o
   0   6  27       34.88       36.10      4.55 o
  -4   0  28        0.42       -3.05      5.31 o
  -2   0  28      248.45      272.71     12.20 o
   0   0  28        0.28       -0.97      4.52 o
   2   0  28       81.10       86.22      7.55 o
   4   0  28       94.03       83.20      7.17 o
  -4   1  28       10.01        5.50      3.77 o
  -3   1  28        0.42       -1.40      3.68 o
  -2   1  28        0.89        2.16      3.48 o
  -1   1  28        9.80       10.30      3.30 o
   0   1  28       56.51       73.11      4.98 o
   1   1  28       29.42       24.81      3.82 o
   2   1  28       30.67       36.22      4.19 o
   3   1  28      136.29      140.42      6.24 o
   4   1  28       34.68       32.64      4.62 o
  -4   2  28        5.85       15.81      4.52 o
  -3   2  28        9.79       13.64      3.60 o
  -2   2  28        0.22        2.84      3.29 o
  -1   2  28        5.79        7.63      3.62 o
   0   2  28        4.50        3.96      3.09 o
   1   2  28       42.23       44.91      4.33 o
   2   2  28        2.16        2.49      3.08 o
   3   2  28       23.90       24.02      4.17 o
   4   2  28        1.36        3.84      3.79 o
  -4   3  28        7.31        7.61      5.04 o
  -3   3  28      175.15      220.39      7.98 o
  -2   3  28        9.67       14.07      3.57 o
  -1   3  28        3.53        8.81      3.40 o
   0   3  28        5.14        4.71      3.45 o
   1   3  28        8.70        8.11      3.06 o
   2   3  28        5.58        6.79      3.41 o
   3   3  28        6.39        2.66      3.69 o
  -3   4  28        8.53       11.23      3.78 o
  -2   4  28        7.60       10.13      4.08 o
  -1   4  28       14.81       15.75      3.73 o
   0   4  28        9.81       11.72      3.62 o
   1   4  28        0.01        5.64      3.45 o
   2   4  28       14.17       19.94      3.90 o
   3   4  28        5.39        4.31      3.79 o
  -2   5  28        6.01       11.14      4.30 o
  -1   5  28       11.13       13.28      3.95 o
   0   5  28        3.36        6.59      4.03 o
   1   5  28       13.30       13.87      3.53 o
  -3   0  29        7.86        9.72      5.43 o
  -1   0  29       12.97        9.08      4.48 o
   1   0  29      206.67      214.43     10.93 o
   3   0  29      123.01      161.02     10.33 o
  -4   1  29       10.21        8.47      3.92 o
  -3   1  29        0.00       -3.45      4.04 o
  -2   1  29       16.40       16.80      4.12 o
  -1   1  29       11.99        8.27      3.27 o
   0   1  29        4.74        6.87      3.25 o
   1   1  29       22.00       30.40      4.09 o
   2   1  29       74.30       90.80      5.74 o
   3   1  29      112.69      128.09      6.60 o
  -4   2  29        2.16        1.80      4.74 o
  -3   2  29        1.33        4.31      3.51 o
  -2   2  29        1.20        5.64      3.45 o
  -1   2  29        0.36        1.44      3.60 o
   0   2  29       41.98       46.83      4.50 o
   1   2  29       23.28       21.84      3.79 o
   2   2  29        5.76        5.56      3.36 o
   3   2  29        3.20        4.63      3.76 o
  -3   3  29        0.70        7.17      3.72 o
  -2   3  29       12.44       24.31      3.99 o
  -1   3  29        6.49       11.66      3.68 o
   0   3  29        0.16        1.57      3.42 o
   1   3  29       18.60       24.01      3.50 o
   2   3  29        6.82        5.40      3.42 o
   3   3  29        1.07       -1.00      4.31 o
  -2   4  29        0.00        2.77      3.90 o
  -1   4  29       25.88       41.04      4.80 o
   0   4  29        1.81        2.35      3.48 o
   1   4  29       11.15       12.90      4.03 o
   2   4  29       22.86       30.60      4.33 o
  -2   0  30       65.01       60.34      8.75 o
   0   0  30        1.69        3.55      4.94 o
   2   0  30       95.01      116.92      8.91 o
  -3   1  30       12.73       18.80      4.81 o
  -2   1  30       46.44       63.21      5.58 o
  -1   1  30        0.34       -1.79      3.46 o
   0   1  30       47.35       55.65      4.88 o
   1   1  30        0.37        6.01      3.64 o
   2   1  30       12.92       18.91      4.11 o
   3   1  30       11.80       20.38      4.66 o
  -3   2  30        3.94        7.57      3.95 o
  -2   2  30        1.44       -0.05      3.62 o
  -1   2  30       36.60       44.37      5.15 o
   0   2  30        0.04        6.43      3.71 o
   1   2  30        2.13        2.36      3.40 o
   2   2  30       10.48       14.92      3.87 o
  -2   3  30       46.58       75.21      5.49 o
  -1   3  30        6.01       10.08      3.73 o
   0   3  30       15.14       19.84      4.38 o
   1   3  30       12.53       14.10      4.19 o
   2   3  30        0.85        2.27      3.51 o
  -1   4  30       22.65       29.11      4.71 o
   0   4  30        0.53        6.75      4.14 o
  -1   0  31       32.30       30.31      6.14 o
   1   0  31       19.39       27.82      5.96 o
  -2   1  31        1.14        1.27      4.10 o
  -1   1  31       15.93       11.44      3.77 o
   0   1  31       37.81       53.89      5.10 o
   1   1  31        5.29        6.50      3.68 o
   2   1  31       11.25       11.47      3.94 o
  -2   2  31       26.29       28.77      4.76 o
  -1   2  31        7.40       13.68      4.42 o
   0   2  31       87.67      111.17      6.28 o
   1   2  31        0.87        1.92      3.58 o
   0   3  31        0.77        3.26      4.00 o
   0   0  32       76.00      115.53      9.23 o
   0   1  32        1.19        7.44      3.86 o
 
